# Supplementary material for: Characterization of Iflavirus in the Red Flour Beetle, Tribolium castaneum (Coleoptera; Tenebrionidae)
Source: Insects. 2023 Feb 23;14(3):220. doi: 10.3390/insects14030220 (PMC10051554; doi:10.3390/insects14030220)
Supplement: Supplementary file 1 [file insects-14-00220-s001.zip]

Archive with 5 entries (5 files):
- Supplementary data S1. Populations tested for TcIV prevalence.pdf
- Supplementary data S2. TcIV SRA data.xlsx
- Supplementary data S3. Oligonucleotides used for qPCR.pdf
- Supplementary data S4. Sequence alignment of iflaviruses, TcIV, DWV, SBPV, and DsLJV.pdf
- Supplementary data S5. Free-of-TcIV Biosamples.pdf
