# Supplementary material for: Characterization of Iflavirus in the Red Flour Beetle, Tribolium castaneum (Coleoptera; Tenebrionidae)
Source: Insects. 2023 Feb 23;14(3):220. doi: 10.3390/insects14030220 (PMC10051554; doi:10.3390/insects14030220)
Supplement: Supplementary file 1 [file insects-14-00220-s001.zip › Supplementary data S2. TcIV SRA data.xlsx]

## Sheet: SRA samples
Experiment Accession	Strain	Study Title	Submitter	Iflavirus-blatn	Total Spots	TPM value	Experiment Title	Study Accession	Sample Accession
SRX8948661	Cro1	Transcriptome of Tribolium castaneum selection lines (control-, drought-, heat-, heat/drought-adapted) under different climatic conditions	University of Zurich (GEO)		9566023		GSM4727859: L6CT-8-4HD; Tribolium castaneum; RNA-Seq	SRP277512	SRS7203942
SRX8948660	Cro1	Transcriptome of Tribolium castaneum selection lines (control-, drought-, heat-, heat/drought-adapted) under different climatic conditions	University of Zurich (GEO)		7637075		GSM4727858: L6CT-8-4H; Tribolium castaneum; RNA-Seq	SRP277512	SRS7203941
SRX8948659	Cro1	Transcriptome of Tribolium castaneum selection lines (control-, drought-, heat-, heat/drought-adapted) under different climatic conditions	University of Zurich (GEO)	0	9332697		GSM4727857: L6CT-8-4D; Tribolium castaneum; RNA-Seq	SRP277512	SRS7203940
SRX8948658	Cro1	Transcriptome of Tribolium castaneum selection lines (control-, drought-, heat-, heat/drought-adapted) under different climatic conditions	University of Zurich (GEO)	0	10246129		GSM4727856: L6CT-8-4CT; Tribolium castaneum; RNA-Seq	SRP277512	SRS7203939
SRX8948657	Cro1	Transcriptome of Tribolium castaneum selection lines (control-, drought-, heat-, heat/drought-adapted) under different climatic conditions	University of Zurich (GEO)		17036811		GSM4727855: L6CT-8-3HD; Tribolium castaneum; RNA-Seq	SRP277512	SRS7203938
SRX8948656	Cro1	Transcriptome of Tribolium castaneum selection lines (control-, drought-, heat-, heat/drought-adapted) under different climatic conditions	University of Zurich (GEO)		17503583		GSM4727854: L6CT-8-3H; Tribolium castaneum; RNA-Seq	SRP277512	SRS7203937
SRX8948655	Cro1	Transcriptome of Tribolium castaneum selection lines (control-, drought-, heat-, heat/drought-adapted) under different climatic conditions	University of Zurich (GEO)		12765172		GSM4727853: L6CT-8-3D; Tribolium castaneum; RNA-Seq	SRP277512	SRS7203936
SRX8948654	Cro1	Transcriptome of Tribolium castaneum selection lines (control-, drought-, heat-, heat/drought-adapted) under different climatic conditions	University of Zurich (GEO)		17123612		GSM4727852: L6CT-8-3CT; Tribolium castaneum; RNA-Seq	SRP277512	SRS7203935
SRX8948653	Cro1	Transcriptome of Tribolium castaneum selection lines (control-, drought-, heat-, heat/drought-adapted) under different climatic conditions	University of Zurich (GEO)	0	9157998		GSM4727851: L6CT-8-2HD; Tribolium castaneum; RNA-Seq	SRP277512	SRS7203933
SRX8948652	Cro1	Transcriptome of Tribolium castaneum selection lines (control-, drought-, heat-, heat/drought-adapted) under different climatic conditions	University of Zurich (GEO)		8999424		GSM4727850: L6CT-8-2D; Tribolium castaneum; RNA-Seq	SRP277512	SRS7203934
SRX8948651	Cro1	Transcriptome of Tribolium castaneum selection lines (control-, drought-, heat-, heat/drought-adapted) under different climatic conditions	University of Zurich (GEO)		12381139		GSM4727849: L6CT-8-2CT; Tribolium castaneum; RNA-Seq	SRP277512	SRS7203932
SRX8948650	Cro1	Transcriptome of Tribolium castaneum selection lines (control-, drought-, heat-, heat/drought-adapted) under different climatic conditions	University of Zurich (GEO)		14848703		GSM4727848: L6CT-8-1H; Tribolium castaneum; RNA-Seq	SRP277512	SRS7203930
SRX8948649	Cro1	Transcriptome of Tribolium castaneum selection lines (control-, drought-, heat-, heat/drought-adapted) under different climatic conditions	University of Zurich (GEO)	0	13816288		GSM4727847: L6CT-8-1D; Tribolium castaneum; RNA-Seq	SRP277512	SRS7203931
SRX8948648	Cro1	Transcriptome of Tribolium castaneum selection lines (control-, drought-, heat-, heat/drought-adapted) under different climatic conditions	University of Zurich (GEO)		17339370		GSM4727846: L6CT-8-1CT; Tribolium castaneum; RNA-Seq	SRP277512	SRS7203929
SRX8948647	Cro1	Transcriptome of Tribolium castaneum selection lines (control-, drought-, heat-, heat/drought-adapted) under different climatic conditions	University of Zurich (GEO)		14101427		GSM4727845: L6CT-8-1_HD; Tribolium castaneum; RNA-Seq	SRP277512	SRS7203927
SRX8948646	Cro1	Transcriptome of Tribolium castaneum selection lines (control-, drought-, heat-, heat/drought-adapted) under different climatic conditions	University of Zurich (GEO)		9644727		GSM4727844: L5HD-4-4HD; Tribolium castaneum; RNA-Seq	SRP277512	SRS7203928
SRX8948645	Cro1	Transcriptome of Tribolium castaneum selection lines (control-, drought-, heat-, heat/drought-adapted) under different climatic conditions	University of Zurich (GEO)	0	9263714		GSM4727843: L5HD-4-4CT; Tribolium castaneum; RNA-Seq	SRP277512	SRS7203926
SRX8948644	Cro1	Transcriptome of Tribolium castaneum selection lines (control-, drought-, heat-, heat/drought-adapted) under different climatic conditions	University of Zurich (GEO)		11634524		GSM4727842: L5HD-4-3HD; Tribolium castaneum; RNA-Seq	SRP277512	SRS7203925
SRX8948643	Cro1	Transcriptome of Tribolium castaneum selection lines (control-, drought-, heat-, heat/drought-adapted) under different climatic conditions	University of Zurich (GEO)		6476816		GSM4727841: L5HD-4-3CT; Tribolium castaneum; RNA-Seq	SRP277512	SRS7203924
SRX8948642	Cro1	Transcriptome of Tribolium castaneum selection lines (control-, drought-, heat-, heat/drought-adapted) under different climatic conditions	University of Zurich (GEO)		8995771		GSM4727840: L5HD-4-2HD; Tribolium castaneum; RNA-Seq	SRP277512	SRS7203922
SRX8948641	Cro1	Transcriptome of Tribolium castaneum selection lines (control-, drought-, heat-, heat/drought-adapted) under different climatic conditions	University of Zurich (GEO)	0	6421426		GSM4727839: L5HD-4-2CT; Tribolium castaneum; RNA-Seq	SRP277512	SRS7203923
SRX8948640	Cro1	Transcriptome of Tribolium castaneum selection lines (control-, drought-, heat-, heat/drought-adapted) under different climatic conditions	University of Zurich (GEO)		7870692		GSM4727838: L5HD-4-1HD; Tribolium castaneum; RNA-Seq	SRP277512	SRS7203920
SRX8948639	Cro1	Transcriptome of Tribolium castaneum selection lines (control-, drought-, heat-, heat/drought-adapted) under different climatic conditions	University of Zurich (GEO)		9658778		GSM4727837: L5HD-4-1CT; Tribolium castaneum; RNA-Seq	SRP277512	SRS7203921
SRX8948638	Cro1	Transcriptome of Tribolium castaneum selection lines (control-, drought-, heat-, heat/drought-adapted) under different climatic conditions	University of Zurich (GEO)		14041211		GSM4727836: L5H-13-4H; Tribolium castaneum; RNA-Seq	SRP277512	SRS7203919
SRX8948637	Cro1	Transcriptome of Tribolium castaneum selection lines (control-, drought-, heat-, heat/drought-adapted) under different climatic conditions	University of Zurich (GEO)		12495980		GSM4727835: L5H-13-4CT; Tribolium castaneum; RNA-Seq	SRP277512	SRS7203918
SRX8948636	Cro1	Transcriptome of Tribolium castaneum selection lines (control-, drought-, heat-, heat/drought-adapted) under different climatic conditions	University of Zurich (GEO)		16079779		GSM4727834: L5H-13-3H; Tribolium castaneum; RNA-Seq	SRP277512	SRS7203917
SRX8948635	Cro1	Transcriptome of Tribolium castaneum selection lines (control-, drought-, heat-, heat/drought-adapted) under different climatic conditions	University of Zurich (GEO)	0	15125642		GSM4727833: L5H-13-3CT; Tribolium castaneum; RNA-Seq	SRP277512	SRS7203915
SRX8948634	Cro1	Transcriptome of Tribolium castaneum selection lines (control-, drought-, heat-, heat/drought-adapted) under different climatic conditions	University of Zurich (GEO)		12215496		GSM4727832: L5H-13-2H; Tribolium castaneum; RNA-Seq	SRP277512	SRS7203916
SRX8948633	Cro1	Transcriptome of Tribolium castaneum selection lines (control-, drought-, heat-, heat/drought-adapted) under different climatic conditions	University of Zurich (GEO)	0	13969953		GSM4727831: L5H-13-2CT; Tribolium castaneum; RNA-Seq	SRP277512	SRS7203913
SRX8948632	Cro1	Transcriptome of Tribolium castaneum selection lines (control-, drought-, heat-, heat/drought-adapted) under different climatic conditions	University of Zurich (GEO)		15107974		GSM4727830: L5H-13-1H; Tribolium castaneum; RNA-Seq	SRP277512	SRS7203914
SRX8948631	Cro1	Transcriptome of Tribolium castaneum selection lines (control-, drought-, heat-, heat/drought-adapted) under different climatic conditions	University of Zurich (GEO)		16238397		GSM4727829: L5H-13-1CT; Tribolium castaneum; RNA-Seq	SRP277512	SRS7203912
SRX8948630	Cro1	Transcriptome of Tribolium castaneum selection lines (control-, drought-, heat-, heat/drought-adapted) under different climatic conditions	University of Zurich (GEO)		7094458		GSM4727828: L5D-3-4D; Tribolium castaneum; RNA-Seq	SRP277512	SRS7203911
SRX8948629	Cro1	Transcriptome of Tribolium castaneum selection lines (control-, drought-, heat-, heat/drought-adapted) under different climatic conditions	University of Zurich (GEO)	0	7106788		GSM4727827: L5D-3-4CT; Tribolium castaneum; RNA-Seq	SRP277512	SRS7203910
SRX8948628	Cro1	Transcriptome of Tribolium castaneum selection lines (control-, drought-, heat-, heat/drought-adapted) under different climatic conditions	University of Zurich (GEO)		13472194		GSM4727826: L5D-3-3CT; Tribolium castaneum; RNA-Seq	SRP277512	SRS7203909
SRX8948627	Cro1	Transcriptome of Tribolium castaneum selection lines (control-, drought-, heat-, heat/drought-adapted) under different climatic conditions	University of Zurich (GEO)		14273703		GSM4727825: L5D-3-2D; Tribolium castaneum; RNA-Seq	SRP277512	SRS7203907
SRX8948626	Cro1	Transcriptome of Tribolium castaneum selection lines (control-, drought-, heat-, heat/drought-adapted) under different climatic conditions	University of Zurich (GEO)		13593531		GSM4727824: L5D-3-2CT; Tribolium castaneum; RNA-Seq	SRP277512	SRS7203908
SRX8948625	Cro1	Transcriptome of Tribolium castaneum selection lines (control-, drought-, heat-, heat/drought-adapted) under different climatic conditions	University of Zurich (GEO)		6983366		GSM4727823: L5D-3-1D; Tribolium castaneum; RNA-Seq	SRP277512	SRS7203906
SRX8948624	Cro1	Transcriptome of Tribolium castaneum selection lines (control-, drought-, heat-, heat/drought-adapted) under different climatic conditions	University of Zurich (GEO)	0	7264659		GSM4727822: L5D-3-1CT; Tribolium castaneum; RNA-Seq	SRP277512	SRS7203905
SRX8948623	Cro1	Transcriptome of Tribolium castaneum selection lines (control-, drought-, heat-, heat/drought-adapted) under different climatic conditions	University of Zurich (GEO)		15593888		GSM4727821: L5CT2-4HD; Tribolium castaneum; RNA-Seq	SRP277512	SRS7203904
SRX8948622	Cro1	Transcriptome of Tribolium castaneum selection lines (control-, drought-, heat-, heat/drought-adapted) under different climatic conditions	University of Zurich (GEO)	0	13820823		GSM4727820: L5CT-2-4H; Tribolium castaneum; RNA-Seq	SRP277512	SRS7203903
SRX8948621	Cro1	Transcriptome of Tribolium castaneum selection lines (control-, drought-, heat-, heat/drought-adapted) under different climatic conditions	University of Zurich (GEO)		13923841		GSM4727819: L5CT-2-4D; Tribolium castaneum; RNA-Seq	SRP277512	SRS7203902
SRX8948620	Cro1	Transcriptome of Tribolium castaneum selection lines (control-, drought-, heat-, heat/drought-adapted) under different climatic conditions	University of Zurich (GEO)		18595399		GSM4727818: L5CT-2-4CT; Tribolium castaneum; RNA-Seq	SRP277512	SRS7203901
SRX8948619	Cro1	Transcriptome of Tribolium castaneum selection lines (control-, drought-, heat-, heat/drought-adapted) under different climatic conditions	University of Zurich (GEO)		16057161		GSM4727817: L5CT-2-3HD; Tribolium castaneum; RNA-Seq	SRP277512	SRS7203899
SRX8948618	Cro1	Transcriptome of Tribolium castaneum selection lines (control-, drought-, heat-, heat/drought-adapted) under different climatic conditions	University of Zurich (GEO)	0	16767084		GSM4727816: L5CT-2-3H; Tribolium castaneum; RNA-Seq	SRP277512	SRS7203898
SRX8948617	Cro1	Transcriptome of Tribolium castaneum selection lines (control-, drought-, heat-, heat/drought-adapted) under different climatic conditions	University of Zurich (GEO)		17677536		GSM4727815: L5CT-2-3D; Tribolium castaneum; RNA-Seq	SRP277512	SRS7203900
SRX8948616	Cro1	Transcriptome of Tribolium castaneum selection lines (control-, drought-, heat-, heat/drought-adapted) under different climatic conditions	University of Zurich (GEO)		16001166		GSM4727814: L5CT-2-3CT; Tribolium castaneum; RNA-Seq	SRP277512	SRS7203897
SRX8948615	Cro1	Transcriptome of Tribolium castaneum selection lines (control-, drought-, heat-, heat/drought-adapted) under different climatic conditions	University of Zurich (GEO)		11810244		GSM4727813: L5CT-2-2HD; Tribolium castaneum; RNA-Seq	SRP277512	SRS7203896
SRX8948614	Cro1	Transcriptome of Tribolium castaneum selection lines (control-, drought-, heat-, heat/drought-adapted) under different climatic conditions	University of Zurich (GEO)		11904171		GSM4727812: L5CT-2-2H; Tribolium castaneum; RNA-Seq	SRP277512	SRS7203895
SRX8948613	Cro1	Transcriptome of Tribolium castaneum selection lines (control-, drought-, heat-, heat/drought-adapted) under different climatic conditions	University of Zurich (GEO)	0	10063357		GSM4727811: L5CT-2-2CT; Tribolium castaneum; RNA-Seq	SRP277512	SRS7203894
SRX8948612	Cro1	Transcriptome of Tribolium castaneum selection lines (control-, drought-, heat-, heat/drought-adapted) under different climatic conditions	University of Zurich (GEO)		17340049		GSM4727810: L5CT-2-1HD; Tribolium castaneum; RNA-Seq	SRP277512	SRS7203893
SRX8948611	Cro1	Transcriptome of Tribolium castaneum selection lines (control-, drought-, heat-, heat/drought-adapted) under different climatic conditions	University of Zurich (GEO)	0	15879078		GSM4727809: L5CT-2-1H; Tribolium castaneum; RNA-Seq	SRP277512	SRS7203892
SRX8948610	Cro1	Transcriptome of Tribolium castaneum selection lines (control-, drought-, heat-, heat/drought-adapted) under different climatic conditions	University of Zurich (GEO)		15959360		GSM4727808: L5CT-2-1D; Tribolium castaneum; RNA-Seq	SRP277512	SRS7203891
SRX8948609	Cro1	Transcriptome of Tribolium castaneum selection lines (control-, drought-, heat-, heat/drought-adapted) under different climatic conditions	University of Zurich (GEO)		13868743		GSM4727807: L5CT-2-1CT; Tribolium castaneum; RNA-Seq	SRP277512	SRS7203889
SRX8948608	Cro1	Transcriptome of Tribolium castaneum selection lines (control-, drought-, heat-, heat/drought-adapted) under different climatic conditions	University of Zurich (GEO)		13334943		GSM4727806: L5-D-3-3D; Tribolium castaneum; RNA-Seq	SRP277512	SRS7203890
SRX8948607	Cro1	Transcriptome of Tribolium castaneum selection lines (control-, drought-, heat-, heat/drought-adapted) under different climatic conditions	University of Zurich (GEO)		14209263		GSM4727805: L5-CT-2-2D; Tribolium castaneum; RNA-Seq	SRP277512	SRS7203888
SRX8948606	Cro1	Transcriptome of Tribolium castaneum selection lines (control-, drought-, heat-, heat/drought-adapted) under different climatic conditions	University of Zurich (GEO)		17962301		GSM4727804: L4H-9-4H; Tribolium castaneum; RNA-Seq	SRP277512	SRS7203887
SRX8948605	Cro1	Transcriptome of Tribolium castaneum selection lines (control-, drought-, heat-, heat/drought-adapted) under different climatic conditions	University of Zurich (GEO)		17260017		GSM4727803: L4H-9-4CT; Tribolium castaneum; RNA-Seq	SRP277512	SRS7203886
SRX8948604	Cro1	Transcriptome of Tribolium castaneum selection lines (control-, drought-, heat-, heat/drought-adapted) under different climatic conditions	University of Zurich (GEO)		10254110		GSM4727802: L4H-9-3H; Tribolium castaneum; RNA-Seq	SRP277512	SRS7203885
SRX8948603	Cro1	Transcriptome of Tribolium castaneum selection lines (control-, drought-, heat-, heat/drought-adapted) under different climatic conditions	University of Zurich (GEO)		9909434		GSM4727801: L4H-9-3CT; Tribolium castaneum; RNA-Seq	SRP277512	SRS7203884
SRX8948602	Cro1	Transcriptome of Tribolium castaneum selection lines (control-, drought-, heat-, heat/drought-adapted) under different climatic conditions	University of Zurich (GEO)	0	11277350		GSM4727800: L4H-9-2H; Tribolium castaneum; RNA-Seq	SRP277512	SRS7203883
SRX8948601	Cro1	Transcriptome of Tribolium castaneum selection lines (control-, drought-, heat-, heat/drought-adapted) under different climatic conditions	University of Zurich (GEO)		10272540		GSM4727799: L4H-9-2CT; Tribolium castaneum; RNA-Seq	SRP277512	SRS7203882
SRX8948600	Cro1	Transcriptome of Tribolium castaneum selection lines (control-, drought-, heat-, heat/drought-adapted) under different climatic conditions	University of Zurich (GEO)		13219968		GSM4727798: L4H-9-1H; Tribolium castaneum; RNA-Seq	SRP277512	SRS7203881
SRX8948599	Cro1	Transcriptome of Tribolium castaneum selection lines (control-, drought-, heat-, heat/drought-adapted) under different climatic conditions	University of Zurich (GEO)		14182320		GSM4727797: L4H-9-1CT; Tribolium castaneum; RNA-Seq	SRP277512	SRS7203880
SRX8948598	Cro1	Transcriptome of Tribolium castaneum selection lines (control-, drought-, heat-, heat/drought-adapted) under different climatic conditions	University of Zurich (GEO)		13744175		GSM4727796: L4CT-16-4HD; Tribolium castaneum; RNA-Seq	SRP277512	SRS7203877
SRX8948597	Cro1	Transcriptome of Tribolium castaneum selection lines (control-, drought-, heat-, heat/drought-adapted) under different climatic conditions	University of Zurich (GEO)		18470002		GSM4727795: L4CT-16-4H; Tribolium castaneum; RNA-Seq	SRP277512	SRS7203879
SRX8948596	Cro1	Transcriptome of Tribolium castaneum selection lines (control-, drought-, heat-, heat/drought-adapted) under different climatic conditions	University of Zurich (GEO)	0	18440495		GSM4727794: L4CT-16-4D; Tribolium castaneum; RNA-Seq	SRP277512	SRS7203878
SRX8948595	Cro1	Transcriptome of Tribolium castaneum selection lines (control-, drought-, heat-, heat/drought-adapted) under different climatic conditions	University of Zurich (GEO)		15559008		GSM4727793: L4CT-16-4CT; Tribolium castaneum; RNA-Seq	SRP277512	SRS7203876
SRX8948594	Cro1	Transcriptome of Tribolium castaneum selection lines (control-, drought-, heat-, heat/drought-adapted) under different climatic conditions	University of Zurich (GEO)		9622693		GSM4727792: L4CT-16-3H; Tribolium castaneum; RNA-Seq	SRP277512	SRS7203875
SRX8948593	Cro1	Transcriptome of Tribolium castaneum selection lines (control-, drought-, heat-, heat/drought-adapted) under different climatic conditions	University of Zurich (GEO)		17768162		GSM4727791: L4CT-16-3D; Tribolium castaneum; RNA-Seq	SRP277512	SRS7203874
SRX8948592	Cro1	Transcriptome of Tribolium castaneum selection lines (control-, drought-, heat-, heat/drought-adapted) under different climatic conditions	University of Zurich (GEO)		14852976		GSM4727790: L4CT-16-3CT; Tribolium castaneum; RNA-Seq	SRP277512	SRS7203873
SRX8948591	Cro1	Transcriptome of Tribolium castaneum selection lines (control-, drought-, heat-, heat/drought-adapted) under different climatic conditions	University of Zurich (GEO)		14692941		GSM4727789: L4CT-16-2HD; Tribolium castaneum; RNA-Seq	SRP277512	SRS7203872
SRX8948590	Cro1	Transcriptome of Tribolium castaneum selection lines (control-, drought-, heat-, heat/drought-adapted) under different climatic conditions	University of Zurich (GEO)		12876141		GSM4727788: L4CT-16-2H; Tribolium castaneum; RNA-Seq	SRP277512	SRS7203871
SRX8948589	Cro1	Transcriptome of Tribolium castaneum selection lines (control-, drought-, heat-, heat/drought-adapted) under different climatic conditions	University of Zurich (GEO)		13488252		GSM4727787: L4CT-16-2D; Tribolium castaneum; RNA-Seq	SRP277512	SRS7203870
SRX8948588	Cro1	Transcriptome of Tribolium castaneum selection lines (control-, drought-, heat-, heat/drought-adapted) under different climatic conditions	University of Zurich (GEO)		11460033		GSM4727786: L4CT-16-2CT; Tribolium castaneum; RNA-Seq	SRP277512	SRS7203869
SRX8948587	Cro1	Transcriptome of Tribolium castaneum selection lines (control-, drought-, heat-, heat/drought-adapted) under different climatic conditions	University of Zurich (GEO)		12558630		GSM4727785: L4CT-16-1HD; Tribolium castaneum; RNA-Seq	SRP277512	SRS7203867
SRX8948586	Cro1	Transcriptome of Tribolium castaneum selection lines (control-, drought-, heat-, heat/drought-adapted) under different climatic conditions	University of Zurich (GEO)		13261059		GSM4727784: L4CT-16-1H; Tribolium castaneum; RNA-Seq	SRP277512	SRS7203866
SRX8948585	Cro1	Transcriptome of Tribolium castaneum selection lines (control-, drought-, heat-, heat/drought-adapted) under different climatic conditions	University of Zurich (GEO)	0	16111976		GSM4727783: L4CT-16-1D; Tribolium castaneum; RNA-Seq	SRP277512	SRS7203868
SRX8948584	Cro1	Transcriptome of Tribolium castaneum selection lines (control-, drought-, heat-, heat/drought-adapted) under different climatic conditions	University of Zurich (GEO)		17964553		GSM4727782: L4CT-16-1CT; Tribolium castaneum; RNA-Seq	SRP277512	SRS7203865
SRX8948583	Cro1	Transcriptome of Tribolium castaneum selection lines (control-, drought-, heat-, heat/drought-adapted) under different climatic conditions	University of Zurich (GEO)		12691125		GSM4727781: L3HD-4-4HD; Tribolium castaneum; RNA-Seq	SRP277512	SRS7203864
SRX8948582	Cro1	Transcriptome of Tribolium castaneum selection lines (control-, drought-, heat-, heat/drought-adapted) under different climatic conditions	University of Zurich (GEO)		14173466		GSM4727780: L3HD-4-4H; Tribolium castaneum; RNA-Seq	SRP277512	SRS7203863
SRX8948581	Cro1	Transcriptome of Tribolium castaneum selection lines (control-, drought-, heat-, heat/drought-adapted) under different climatic conditions	University of Zurich (GEO)		13162467		GSM4727779: L3HD-4-4CT; Tribolium castaneum; RNA-Seq	SRP277512	SRS7203861
SRX8948580	Cro1	Transcriptome of Tribolium castaneum selection lines (control-, drought-, heat-, heat/drought-adapted) under different climatic conditions	University of Zurich (GEO)		16645632		GSM4727778: L3HD-4-3HD; Tribolium castaneum; RNA-Seq	SRP277512	SRS7203862
SRX8948579	Cro1	Transcriptome of Tribolium castaneum selection lines (control-, drought-, heat-, heat/drought-adapted) under different climatic conditions	University of Zurich (GEO)		18160062		GSM4727777: L3HD-4-3CT; Tribolium castaneum; RNA-Seq	SRP277512	SRS7203860
SRX8948578	Cro1	Transcriptome of Tribolium castaneum selection lines (control-, drought-, heat-, heat/drought-adapted) under different climatic conditions	University of Zurich (GEO)		15206336		GSM4727776: L3HD-4-2HD; Tribolium castaneum; RNA-Seq	SRP277512	SRS7203858
SRX8948577	Cro1	Transcriptome of Tribolium castaneum selection lines (control-, drought-, heat-, heat/drought-adapted) under different climatic conditions	University of Zurich (GEO)		10367719		GSM4727775: L3HD-4-2H; Tribolium castaneum; RNA-Seq	SRP277512	SRS7203859
SRX8948576	Cro1	Transcriptome of Tribolium castaneum selection lines (control-, drought-, heat-, heat/drought-adapted) under different climatic conditions	University of Zurich (GEO)		10188318		GSM4727774: L3HD-4-2CT; Tribolium castaneum; RNA-Seq	SRP277512	SRS7203857
SRX8948575	Cro1	Transcriptome of Tribolium castaneum selection lines (control-, drought-, heat-, heat/drought-adapted) under different climatic conditions	University of Zurich (GEO)		15284660		GSM4727773: L3HD-4-1HD; Tribolium castaneum; RNA-Seq	SRP277512	SRS7203856
SRX8948574	Cro1	Transcriptome of Tribolium castaneum selection lines (control-, drought-, heat-, heat/drought-adapted) under different climatic conditions	University of Zurich (GEO)		10650976		GSM4727772: L3HD-4-1H; Tribolium castaneum; RNA-Seq	SRP277512	SRS7203855
SRX8948573	Cro1	Transcriptome of Tribolium castaneum selection lines (control-, drought-, heat-, heat/drought-adapted) under different climatic conditions	University of Zurich (GEO)		14543682		GSM4727771: L3HD-4-1CT; Tribolium castaneum; RNA-Seq	SRP277512	SRS7203854
SRX8948572	Cro1	Transcriptome of Tribolium castaneum selection lines (control-, drought-, heat-, heat/drought-adapted) under different climatic conditions	University of Zurich (GEO)	0	14807629		GSM4727770: L3HD-10-2H; Tribolium castaneum; RNA-Seq	SRP277512	SRS7203853
SRX8948571	Cro1	Transcriptome of Tribolium castaneum selection lines (control-, drought-, heat-, heat/drought-adapted) under different climatic conditions	University of Zurich (GEO)		9288183		GSM4727769: L3H-8-2H; Tribolium castaneum; RNA-Seq	SRP277512	SRS7203852
SRX8948570	Cro1	Transcriptome of Tribolium castaneum selection lines (control-, drought-, heat-, heat/drought-adapted) under different climatic conditions	University of Zurich (GEO)		9688990		GSM4727768: L3H-8-1H; Tribolium castaneum; RNA-Seq	SRP277512	SRS7203851
SRX8948569	Cro1	Transcriptome of Tribolium castaneum selection lines (control-, drought-, heat-, heat/drought-adapted) under different climatic conditions	University of Zurich (GEO)		11130903		GSM4727767: L3H-15-4CT; Tribolium castaneum; RNA-Seq	SRP277512	SRS7203850
SRX8948568	Cro1	Transcriptome of Tribolium castaneum selection lines (control-, drought-, heat-, heat/drought-adapted) under different climatic conditions	University of Zurich (GEO)		8175292		GSM4727766: L3H-15-3H; Tribolium castaneum; RNA-Seq	SRP277512	SRS7203849
SRX8948567	Cro1	Transcriptome of Tribolium castaneum selection lines (control-, drought-, heat-, heat/drought-adapted) under different climatic conditions	University of Zurich (GEO)		6271366		GSM4727765: L3H-15-3CT; Tribolium castaneum; RNA-Seq	SRP277512	SRS7203848
SRX8948566	Cro1	Transcriptome of Tribolium castaneum selection lines (control-, drought-, heat-, heat/drought-adapted) under different climatic conditions	University of Zurich (GEO)		8991755		GSM4727764: L3H-15-2CT; Tribolium castaneum; RNA-Seq	SRP277512	SRS7203846
SRX8948565	Cro1	Transcriptome of Tribolium castaneum selection lines (control-, drought-, heat-, heat/drought-adapted) under different climatic conditions	University of Zurich (GEO)	0	8731794		GSM4727763: L3H-15-1H; Tribolium castaneum; RNA-Seq	SRP277512	SRS7203847
SRX8948564	Cro1	Transcriptome of Tribolium castaneum selection lines (control-, drought-, heat-, heat/drought-adapted) under different climatic conditions	University of Zurich (GEO)		11844425		GSM4727762: L3H-15-1CT; Tribolium castaneum; RNA-Seq	SRP277512	SRS7203845
SRX8948563	Cro1	Transcriptome of Tribolium castaneum selection lines (control-, drought-, heat-, heat/drought-adapted) under different climatic conditions	University of Zurich (GEO)		7279209		GSM4727761: L3CT-5-4HD; Tribolium castaneum; RNA-Seq	SRP277512	SRS7203844
SRX8948562	Cro1	Transcriptome of Tribolium castaneum selection lines (control-, drought-, heat-, heat/drought-adapted) under different climatic conditions	University of Zurich (GEO)		7813960		GSM4727760: L3CT-5-4D; Tribolium castaneum; RNA-Seq	SRP277512	SRS7203842
SRX8948561	Cro1	Transcriptome of Tribolium castaneum selection lines (control-, drought-, heat-, heat/drought-adapted) under different climatic conditions	University of Zurich (GEO)		11716496		GSM4727759: L3CT-5-3HD; Tribolium castaneum; RNA-Seq	SRP277512	SRS7203843
SRX8948560	Cro1	Transcriptome of Tribolium castaneum selection lines (control-, drought-, heat-, heat/drought-adapted) under different climatic conditions	University of Zurich (GEO)		8487454		GSM4727758: L3CT-5-3H; Tribolium castaneum; RNA-Seq	SRP277512	SRS7203841
SRX8948559	Cro1	Transcriptome of Tribolium castaneum selection lines (control-, drought-, heat-, heat/drought-adapted) under different climatic conditions	University of Zurich (GEO)		9064604		GSM4727757: L3CT-5-3D; Tribolium castaneum; RNA-Seq	SRP277512	SRS7203840
SRX8948558	Cro1	Transcriptome of Tribolium castaneum selection lines (control-, drought-, heat-, heat/drought-adapted) under different climatic conditions	University of Zurich (GEO)		7741163		GSM4727756: L3CT-5-3CT; Tribolium castaneum; RNA-Seq	SRP277512	SRS7203839
SRX8948557	Cro1	Transcriptome of Tribolium castaneum selection lines (control-, drought-, heat-, heat/drought-adapted) under different climatic conditions	University of Zurich (GEO)		8080224		GSM4727755: L3CT-5-2HD; Tribolium castaneum; RNA-Seq	SRP277512	SRS7203837
SRX8948556	Cro1	Transcriptome of Tribolium castaneum selection lines (control-, drought-, heat-, heat/drought-adapted) under different climatic conditions	University of Zurich (GEO)		8959523		GSM4727754: L3CT-5-2H; Tribolium castaneum; RNA-Seq	SRP277512	SRS7203838
SRX8948555	Cro1	Transcriptome of Tribolium castaneum selection lines (control-, drought-, heat-, heat/drought-adapted) under different climatic conditions	University of Zurich (GEO)		8732968		GSM4727753: L3CT-5-2D; Tribolium castaneum; RNA-Seq	SRP277512	SRS7203836
SRX8948554	Cro1	Transcriptome of Tribolium castaneum selection lines (control-, drought-, heat-, heat/drought-adapted) under different climatic conditions	University of Zurich (GEO)		9111923		GSM4727752: L3CT-5-2CT; Tribolium castaneum; RNA-Seq	SRP277512	SRS7203835
SRX8948553	Cro1	Transcriptome of Tribolium castaneum selection lines (control-, drought-, heat-, heat/drought-adapted) under different climatic conditions	University of Zurich (GEO)		10398756		GSM4727751: L3CT-5-1HD; Tribolium castaneum; RNA-Seq	SRP277512	SRS7203834
SRX8948552	Cro1	Transcriptome of Tribolium castaneum selection lines (control-, drought-, heat-, heat/drought-adapted) under different climatic conditions	University of Zurich (GEO)	0	8255994		GSM4727750: L3CT-5-1H; Tribolium castaneum; RNA-Seq	SRP277512	SRS7203833
SRX8948551	Cro1	Transcriptome of Tribolium castaneum selection lines (control-, drought-, heat-, heat/drought-adapted) under different climatic conditions	University of Zurich (GEO)		11384156		GSM4727749: L3CT-5-1D; Tribolium castaneum; RNA-Seq	SRP277512	SRS7203832
SRX8948550	Cro1	Transcriptome of Tribolium castaneum selection lines (control-, drought-, heat-, heat/drought-adapted) under different climatic conditions	University of Zurich (GEO)		11628299		GSM4727748: L3CT-5-1CT; Tribolium castaneum; RNA-Seq	SRP277512	SRS7203831
SRX8948549	Cro1	Transcriptome of Tribolium castaneum selection lines (control-, drought-, heat-, heat/drought-adapted) under different climatic conditions	University of Zurich (GEO)		11866044		GSM4727747: L3-CT-5-4H; Tribolium castaneum; RNA-Seq	SRP277512	SRS7203830
SRX8948548	Cro1	Transcriptome of Tribolium castaneum selection lines (control-, drought-, heat-, heat/drought-adapted) under different climatic conditions	University of Zurich (GEO)		14036216		GSM4727746: L2HD-8-4HD; Tribolium castaneum; RNA-Seq	SRP277512	SRS7203827
SRX8948547	Cro1	Transcriptome of Tribolium castaneum selection lines (control-, drought-, heat-, heat/drought-adapted) under different climatic conditions	University of Zurich (GEO)		13944013		GSM4727745: L2HD-8-4CT; Tribolium castaneum; RNA-Seq	SRP277512	SRS7203829
SRX8948546	Cro1	Transcriptome of Tribolium castaneum selection lines (control-, drought-, heat-, heat/drought-adapted) under different climatic conditions	University of Zurich (GEO)		13725504		GSM4727744: L2HD-8-3HD; Tribolium castaneum; RNA-Seq	SRP277512	SRS7203828
SRX8948545	Cro1	Transcriptome of Tribolium castaneum selection lines (control-, drought-, heat-, heat/drought-adapted) under different climatic conditions	University of Zurich (GEO)		14848787		GSM4727743: L2HD-8-3H; Tribolium castaneum; RNA-Seq	SRP277512	SRS7203825
SRX8948544	Cro1	Transcriptome of Tribolium castaneum selection lines (control-, drought-, heat-, heat/drought-adapted) under different climatic conditions	University of Zurich (GEO)		13502077		GSM4727742: L2HD-8-3CT; Tribolium castaneum; RNA-Seq	SRP277512	SRS7203826
SRX8948543	Cro1	Transcriptome of Tribolium castaneum selection lines (control-, drought-, heat-, heat/drought-adapted) under different climatic conditions	University of Zurich (GEO)		13010738		GSM4727741: L2HD-8-2HD; Tribolium castaneum; RNA-Seq	SRP277512	SRS7203824
SRX8948542	Cro1	Transcriptome of Tribolium castaneum selection lines (control-, drought-, heat-, heat/drought-adapted) under different climatic conditions	University of Zurich (GEO)		13473687		GSM4727740: L2HD-8-2H; Tribolium castaneum; RNA-Seq	SRP277512	SRS7203823
SRX8948541	Cro1	Transcriptome of Tribolium castaneum selection lines (control-, drought-, heat-, heat/drought-adapted) under different climatic conditions	University of Zurich (GEO)		13830158		GSM4727739: L2HD-8-2CT; Tribolium castaneum; RNA-Seq	SRP277512	SRS7203822
SRX8948540	Cro1	Transcriptome of Tribolium castaneum selection lines (control-, drought-, heat-, heat/drought-adapted) under different climatic conditions	University of Zurich (GEO)		14336989		GSM4727738: L2HD-8-1HD; Tribolium castaneum; RNA-Seq	SRP277512	SRS7203820
SRX8948539	Cro1	Transcriptome of Tribolium castaneum selection lines (control-, drought-, heat-, heat/drought-adapted) under different climatic conditions	University of Zurich (GEO)		14773255		GSM4727737: L2HD-8-1H; Tribolium castaneum; RNA-Seq	SRP277512	SRS7203819
SRX8948538	Cro1	Transcriptome of Tribolium castaneum selection lines (control-, drought-, heat-, heat/drought-adapted) under different climatic conditions	University of Zurich (GEO)		17008298		GSM4727736: L2HD-8-1CT; Tribolium castaneum; RNA-Seq	SRP277512	SRS7203821
SRX8948537	Cro1	Transcriptome of Tribolium castaneum selection lines (control-, drought-, heat-, heat/drought-adapted) under different climatic conditions	University of Zurich (GEO)		14220194		GSM4727735: L2HD-2-3H; Tribolium castaneum; RNA-Seq	SRP277512	SRS7203818
SRX8948536	Cro1	Transcriptome of Tribolium castaneum selection lines (control-, drought-, heat-, heat/drought-adapted) under different climatic conditions	University of Zurich (GEO)		5865944		GSM4727734: L2H8-4H; Tribolium castaneum; RNA-Seq	SRP277512	SRS7203817
SRX8948535	Cro1	Transcriptome of Tribolium castaneum selection lines (control-, drought-, heat-, heat/drought-adapted) under different climatic conditions	University of Zurich (GEO)		7990431		GSM4727733: L2H-9-2CT; Tribolium castaneum; RNA-Seq	SRP277512	SRS7203815
SRX8948534	Cro1	Transcriptome of Tribolium castaneum selection lines (control-, drought-, heat-, heat/drought-adapted) under different climatic conditions	University of Zurich (GEO)		6764276		GSM4727732: L2H-8-4CT; Tribolium castaneum; RNA-Seq	SRP277512	SRS7203816
SRX8948533	Cro1	Transcriptome of Tribolium castaneum selection lines (control-, drought-, heat-, heat/drought-adapted) under different climatic conditions	University of Zurich (GEO)		8507219		GSM4727731: L2H-8-3H; Tribolium castaneum; RNA-Seq	SRP277512	SRS7203814
SRX8948532	Cro1	Transcriptome of Tribolium castaneum selection lines (control-, drought-, heat-, heat/drought-adapted) under different climatic conditions	University of Zurich (GEO)		9818509		GSM4727730: L2H-8-3CT; Tribolium castaneum; RNA-Seq	SRP277512	SRS7203813
SRX8948531	Cro1	Transcriptome of Tribolium castaneum selection lines (control-, drought-, heat-, heat/drought-adapted) under different climatic conditions	University of Zurich (GEO)		7975893		GSM4727729: L2H-8-2H; Tribolium castaneum; RNA-Seq	SRP277512	SRS7203812
SRX8948530	Cro1	Transcriptome of Tribolium castaneum selection lines (control-, drought-, heat-, heat/drought-adapted) under different climatic conditions	University of Zurich (GEO)		13941337		GSM4727728: L2H-8-2CT; Tribolium castaneum; RNA-Seq	SRP277512	SRS7203810
SRX8948529	Cro1	Transcriptome of Tribolium castaneum selection lines (control-, drought-, heat-, heat/drought-adapted) under different climatic conditions	University of Zurich (GEO)	0	9831510		GSM4727727: L2H-8-1H; Tribolium castaneum; RNA-Seq	SRP277512	SRS7203809
SRX8948528	Cro1	Transcriptome of Tribolium castaneum selection lines (control-, drought-, heat-, heat/drought-adapted) under different climatic conditions	University of Zurich (GEO)		13642239		GSM4727726: L2D3-1H; Tribolium castaneum; RNA-Seq	SRP277512	SRS7203811
SRX8948527	Cro1	Transcriptome of Tribolium castaneum selection lines (control-, drought-, heat-, heat/drought-adapted) under different climatic conditions	University of Zurich (GEO)		13744772		GSM4727725: L2D-3-4H; Tribolium castaneum; RNA-Seq	SRP277512	SRS7203808
SRX8948526	Cro1	Transcriptome of Tribolium castaneum selection lines (control-, drought-, heat-, heat/drought-adapted) under different climatic conditions	University of Zurich (GEO)		14704623		GSM4727724: L2D-3-4D; Tribolium castaneum; RNA-Seq	SRP277512	SRS7203807
SRX8948525	Cro1	Transcriptome of Tribolium castaneum selection lines (control-, drought-, heat-, heat/drought-adapted) under different climatic conditions	University of Zurich (GEO)		9440704		GSM4727723: L2D-3-4CT; Tribolium castaneum; RNA-Seq	SRP277512	SRS7203806
SRX8948524	Cro1	Transcriptome of Tribolium castaneum selection lines (control-, drought-, heat-, heat/drought-adapted) under different climatic conditions	University of Zurich (GEO)		12352258		GSM4727722: L2D-3-3H; Tribolium castaneum; RNA-Seq	SRP277512	SRS7203805
SRX8948523	Cro1	Transcriptome of Tribolium castaneum selection lines (control-, drought-, heat-, heat/drought-adapted) under different climatic conditions	University of Zurich (GEO)		15711044		GSM4727721: L2D-3-3D; Tribolium castaneum; RNA-Seq	SRP277512	SRS7203804
SRX8948522	Cro1	Transcriptome of Tribolium castaneum selection lines (control-, drought-, heat-, heat/drought-adapted) under different climatic conditions	University of Zurich (GEO)		15274535		GSM4727720: L2D-3-3CT; Tribolium castaneum; RNA-Seq	SRP277512	SRS7203803
SRX8948521	Cro1	Transcriptome of Tribolium castaneum selection lines (control-, drought-, heat-, heat/drought-adapted) under different climatic conditions	University of Zurich (GEO)		15381683		GSM4727719: L2D-3-2D; Tribolium castaneum; RNA-Seq	SRP277512	SRS7203801
SRX8948520	Cro1	Transcriptome of Tribolium castaneum selection lines (control-, drought-, heat-, heat/drought-adapted) under different climatic conditions	University of Zurich (GEO)		15710471		GSM4727718: L2D-3-2CT; Tribolium castaneum; RNA-Seq	SRP277512	SRS7203800
SRX8948519	Cro1	Transcriptome of Tribolium castaneum selection lines (control-, drought-, heat-, heat/drought-adapted) under different climatic conditions	University of Zurich (GEO)		18106661		GSM4727717: L2D-3-1D; Tribolium castaneum; RNA-Seq	SRP277512	SRS7203802
SRX8948518	Cro1	Transcriptome of Tribolium castaneum selection lines (control-, drought-, heat-, heat/drought-adapted) under different climatic conditions	University of Zurich (GEO)		15873598		GSM4727716: L2D-3-1CT; Tribolium castaneum; RNA-Seq	SRP277512	SRS7203799
SRX8948517	Cro1	Transcriptome of Tribolium castaneum selection lines (control-, drought-, heat-, heat/drought-adapted) under different climatic conditions	University of Zurich (GEO)		12377531		GSM4727715: L1HD-3-4HD; Tribolium castaneum; RNA-Seq	SRP277512	SRS7203798
SRX8948516	Cro1	Transcriptome of Tribolium castaneum selection lines (control-, drought-, heat-, heat/drought-adapted) under different climatic conditions	University of Zurich (GEO)		15800774		GSM4727714: L1HD-3-4H; Tribolium castaneum; RNA-Seq	SRP277512	SRS7203797
SRX8948515	Cro1	Transcriptome of Tribolium castaneum selection lines (control-, drought-, heat-, heat/drought-adapted) under different climatic conditions	University of Zurich (GEO)		14151769		GSM4727713: L1HD-3-4CT; Tribolium castaneum; RNA-Seq	SRP277512	SRS7203795
SRX8948514	Cro1	Transcriptome of Tribolium castaneum selection lines (control-, drought-, heat-, heat/drought-adapted) under different climatic conditions	University of Zurich (GEO)		16834351		GSM4727712: L1HD-3-3HD; Tribolium castaneum; RNA-Seq	SRP277512	SRS7203796
SRX8948513	Cro1	Transcriptome of Tribolium castaneum selection lines (control-, drought-, heat-, heat/drought-adapted) under different climatic conditions	University of Zurich (GEO)		15355730		GSM4727711: L1HD-3-3H; Tribolium castaneum; RNA-Seq	SRP277512	SRS7203794
SRX8948512	Cro1	Transcriptome of Tribolium castaneum selection lines (control-, drought-, heat-, heat/drought-adapted) under different climatic conditions	University of Zurich (GEO)	0	14325243		GSM4727710: L1HD-3-3CT; Tribolium castaneum; RNA-Seq	SRP277512	SRS7203793
SRX8948511	Cro1	Transcriptome of Tribolium castaneum selection lines (control-, drought-, heat-, heat/drought-adapted) under different climatic conditions	University of Zurich (GEO)		11741550		GSM4727709: L1HD-3-2HD; Tribolium castaneum; RNA-Seq	SRP277512	SRS7203792
SRX8948510	Cro1	Transcriptome of Tribolium castaneum selection lines (control-, drought-, heat-, heat/drought-adapted) under different climatic conditions	University of Zurich (GEO)		9327966		GSM4727708: L1HD-3-2H; Tribolium castaneum; RNA-Seq	SRP277512	SRS7203791
SRX8948509	Cro1	Transcriptome of Tribolium castaneum selection lines (control-, drought-, heat-, heat/drought-adapted) under different climatic conditions	University of Zurich (GEO)		14044312		GSM4727707: L1HD-3-2CT; Tribolium castaneum; RNA-Seq	SRP277512	SRS7203790
SRX8948508	Cro1	Transcriptome of Tribolium castaneum selection lines (control-, drought-, heat-, heat/drought-adapted) under different climatic conditions	University of Zurich (GEO)		14558345		GSM4727706: L1HD-3-1HD; Tribolium castaneum; RNA-Seq	SRP277512	SRS7203789
SRX8948507	Cro1	Transcriptome of Tribolium castaneum selection lines (control-, drought-, heat-, heat/drought-adapted) under different climatic conditions	University of Zurich (GEO)		9890348		GSM4727705: L1HD-3-1H; Tribolium castaneum; RNA-Seq	SRP277512	SRS7203788
SRX8948506	Cro1	Transcriptome of Tribolium castaneum selection lines (control-, drought-, heat-, heat/drought-adapted) under different climatic conditions	University of Zurich (GEO)		15887511		GSM4727704: L1HD-3-1-CT; Tribolium castaneum; RNA-Seq	SRP277512	SRS7203787
SRX8948505	Cro1	Transcriptome of Tribolium castaneum selection lines (control-, drought-, heat-, heat/drought-adapted) under different climatic conditions	University of Zurich (GEO)		16471227		GSM4727703: L1H-15-4H; Tribolium castaneum; RNA-Seq	SRP277512	SRS7203786
SRX8948504	Cro1	Transcriptome of Tribolium castaneum selection lines (control-, drought-, heat-, heat/drought-adapted) under different climatic conditions	University of Zurich (GEO)		18100575		GSM4727702: L1H-15-4CT; Tribolium castaneum; RNA-Seq	SRP277512	SRS7203785
SRX8948503	Cro1	Transcriptome of Tribolium castaneum selection lines (control-, drought-, heat-, heat/drought-adapted) under different climatic conditions	University of Zurich (GEO)		14604335		GSM4727701: L1H-15-3H; Tribolium castaneum; RNA-Seq	SRP277512	SRS7203783
SRX8948502	Cro1	Transcriptome of Tribolium castaneum selection lines (control-, drought-, heat-, heat/drought-adapted) under different climatic conditions	University of Zurich (GEO)	0	14630501		GSM4727700: L1H-15-3CT; Tribolium castaneum; RNA-Seq	SRP277512	SRS7203784
SRX8948501	Cro1	Transcriptome of Tribolium castaneum selection lines (control-, drought-, heat-, heat/drought-adapted) under different climatic conditions	University of Zurich (GEO)		6597041		GSM4727911: Mx3CT-11-4HD; Tribolium castaneum; RNA-Seq	SRP277512	SRS7203782
SRX8948500	Cro1	Transcriptome of Tribolium castaneum selection lines (control-, drought-, heat-, heat/drought-adapted) under different climatic conditions	University of Zurich (GEO)		14199154		GSM4727910: Mx3CT-11-3HD; Tribolium castaneum; RNA-Seq	SRP277512	SRS7203781
SRX8948499	Cro1	Transcriptome of Tribolium castaneum selection lines (control-, drought-, heat-, heat/drought-adapted) under different climatic conditions	University of Zurich (GEO)		11101914		GSM4727909: Mx3CT-11-3CT; Tribolium castaneum; RNA-Seq	SRP277512	SRS7203779
SRX8948498	Cro1	Transcriptome of Tribolium castaneum selection lines (control-, drought-, heat-, heat/drought-adapted) under different climatic conditions	University of Zurich (GEO)		12927392		GSM4727908: Mx3CT-11-2CT; Tribolium castaneum; RNA-Seq	SRP277512	SRS7203780
SRX8948497	Cro1	Transcriptome of Tribolium castaneum selection lines (control-, drought-, heat-, heat/drought-adapted) under different climatic conditions	University of Zurich (GEO)		8548603		GSM4727907: Mx3CT-11-1HD; Tribolium castaneum; RNA-Seq	SRP277512	SRS7203778
SRX8948496	Cro1	Transcriptome of Tribolium castaneum selection lines (control-, drought-, heat-, heat/drought-adapted) under different climatic conditions	University of Zurich (GEO)		7898542		GSM4727906: Mx3CT-11-1CT; Tribolium castaneum; RNA-Seq	SRP277512	SRS7203777
SRX8948495	Cro1	Transcriptome of Tribolium castaneum selection lines (control-, drought-, heat-, heat/drought-adapted) under different climatic conditions	University of Zurich (GEO)		15165281		GSM4727905: Mx2HD-5-4HD; Tribolium castaneum; RNA-Seq	SRP277512	SRS7203776
SRX8948494	Cro1	Transcriptome of Tribolium castaneum selection lines (control-, drought-, heat-, heat/drought-adapted) under different climatic conditions	University of Zurich (GEO)		13269353		GSM4727904: Mx2HD-5-4CT; Tribolium castaneum; RNA-Seq	SRP277512	SRS7203774
SRX8948493	Cro1	Transcriptome of Tribolium castaneum selection lines (control-, drought-, heat-, heat/drought-adapted) under different climatic conditions	University of Zurich (GEO)		12405289		GSM4727903: Mx2HD-5-3HD; Tribolium castaneum; RNA-Seq	SRP277512	SRS7203773
SRX8948492	Cro1	Transcriptome of Tribolium castaneum selection lines (control-, drought-, heat-, heat/drought-adapted) under different climatic conditions	University of Zurich (GEO)		15588708		GSM4727902: Mx2HD-5-3CT; Tribolium castaneum; RNA-Seq	SRP277512	SRS7203775
SRX8948491	Cro1	Transcriptome of Tribolium castaneum selection lines (control-, drought-, heat-, heat/drought-adapted) under different climatic conditions	University of Zurich (GEO)	0	10943084		GSM4727901: Mx2HD-5-2HD; Tribolium castaneum; RNA-Seq	SRP277512	SRS7203771
SRX8948490	Cro1	Transcriptome of Tribolium castaneum selection lines (control-, drought-, heat-, heat/drought-adapted) under different climatic conditions	University of Zurich (GEO)		6866284		GSM4727900: Mx2HD-5-2CT; Tribolium castaneum; RNA-Seq	SRP277512	SRS7203772
SRX8948489	Cro1	Transcriptome of Tribolium castaneum selection lines (control-, drought-, heat-, heat/drought-adapted) under different climatic conditions	University of Zurich (GEO)		13320713		GSM4727899: Mx2HD-5-1HD; Tribolium castaneum; RNA-Seq	SRP277512	SRS7203770
SRX8948488	Cro1	Transcriptome of Tribolium castaneum selection lines (control-, drought-, heat-, heat/drought-adapted) under different climatic conditions	University of Zurich (GEO)		14665217		GSM4727898: Mx2HD-5-1CT; Tribolium castaneum; RNA-Seq	SRP277512	SRS7203769
SRX8948487	Cro1	Transcriptome of Tribolium castaneum selection lines (control-, drought-, heat-, heat/drought-adapted) under different climatic conditions	University of Zurich (GEO)		15446289		GSM4727897: Mx1HD-3-4HD; Tribolium castaneum; RNA-Seq	SRP277512	SRS7203768
SRX8948486	Cro1	Transcriptome of Tribolium castaneum selection lines (control-, drought-, heat-, heat/drought-adapted) under different climatic conditions	University of Zurich (GEO)		7848857		GSM4727896: Mx1HD-3-4CT; Tribolium castaneum; RNA-Seq	SRP277512	SRS7203767
SRX8948485	Cro1	Transcriptome of Tribolium castaneum selection lines (control-, drought-, heat-, heat/drought-adapted) under different climatic conditions	University of Zurich (GEO)		9283391		GSM4727895: Mx1HD-3-3HD; Tribolium castaneum; RNA-Seq	SRP277512	SRS7203766
SRX8948484	Cro1	Transcriptome of Tribolium castaneum selection lines (control-, drought-, heat-, heat/drought-adapted) under different climatic conditions	University of Zurich (GEO)		9280965		GSM4727894: Mx1HD-3-3CT; Tribolium castaneum; RNA-Seq	SRP277512	SRS7203765
SRX8948483	Cro1	Transcriptome of Tribolium castaneum selection lines (control-, drought-, heat-, heat/drought-adapted) under different climatic conditions	University of Zurich (GEO)		9724021		GSM4727893: Mx1HD-3-2HD; Tribolium castaneum; RNA-Seq	SRP277512	SRS7203764
SRX8948482	Cro1	Transcriptome of Tribolium castaneum selection lines (control-, drought-, heat-, heat/drought-adapted) under different climatic conditions	University of Zurich (GEO)		7694903		GSM4727892: Mx1HD-3-2CT; Tribolium castaneum; RNA-Seq	SRP277512	SRS7203763
SRX8948481	Cro1	Transcriptome of Tribolium castaneum selection lines (control-, drought-, heat-, heat/drought-adapted) under different climatic conditions	University of Zurich (GEO)		8939757		GSM4727891: Mx1HD-3-1HD; Tribolium castaneum; RNA-Seq	SRP277512	SRS7203762
SRX8948480	Cro1	Transcriptome of Tribolium castaneum selection lines (control-, drought-, heat-, heat/drought-adapted) under different climatic conditions	University of Zurich (GEO)		6438615		GSM4727890: Mx1HD-3-1CT; Tribolium castaneum; RNA-Seq	SRP277512	SRS7203761
SRX8948479	Cro1	Transcriptome of Tribolium castaneum selection lines (control-, drought-, heat-, heat/drought-adapted) under different climatic conditions	University of Zurich (GEO)		15722901		GSM4727889: Mx1CT-1-4HD; Tribolium castaneum; RNA-Seq	SRP277512	SRS7203760
SRX8948478	Cro1	Transcriptome of Tribolium castaneum selection lines (control-, drought-, heat-, heat/drought-adapted) under different climatic conditions	University of Zurich (GEO)		14719672		GSM4727888: Mx1CT-1-4CT; Tribolium castaneum; RNA-Seq	SRP277512	SRS7203759
SRX8948477	Cro1	Transcriptome of Tribolium castaneum selection lines (control-, drought-, heat-, heat/drought-adapted) under different climatic conditions	University of Zurich (GEO)		16285508		GSM4727887: Mx1CT-1-3HD; Tribolium castaneum; RNA-Seq	SRP277512	SRS7203758
SRX8948476	Cro1	Transcriptome of Tribolium castaneum selection lines (control-, drought-, heat-, heat/drought-adapted) under different climatic conditions	University of Zurich (GEO)		15533590		GSM4727886: Mx1CT-1-3CT; Tribolium castaneum; RNA-Seq	SRP277512	SRS7203757
SRX8948475	Cro1	Transcriptome of Tribolium castaneum selection lines (control-, drought-, heat-, heat/drought-adapted) under different climatic conditions	University of Zurich (GEO)		16816287		GSM4727885: Mx1CT-1-2HD; Tribolium castaneum; RNA-Seq	SRP277512	SRS7203756
SRX8948474	Cro1	Transcriptome of Tribolium castaneum selection lines (control-, drought-, heat-, heat/drought-adapted) under different climatic conditions	University of Zurich (GEO)		13422737		GSM4727884: Mx1CT-1-2CT; Tribolium castaneum; RNA-Seq	SRP277512	SRS7203755
SRX8948473	Cro1	Transcriptome of Tribolium castaneum selection lines (control-, drought-, heat-, heat/drought-adapted) under different climatic conditions	University of Zurich (GEO)		12011098		GSM4727883: Mx1CT-1-1HD; Tribolium castaneum; RNA-Seq	SRP277512	SRS7203753
SRX8948472	Cro1	Transcriptome of Tribolium castaneum selection lines (control-, drought-, heat-, heat/drought-adapted) under different climatic conditions	University of Zurich (GEO)	0	15239461		GSM4727882: Mx1CT-1-1CT; Tribolium castaneum; RNA-Seq	SRP277512	SRS7203754
SRX8948471	Cro1	Transcriptome of Tribolium castaneum selection lines (control-, drought-, heat-, heat/drought-adapted) under different climatic conditions	University of Zurich (GEO)		6340138		GSM4727881: L6HD-12-4HD; Tribolium castaneum; RNA-Seq	SRP277512	SRS7203752
SRX8948470	Cro1	Transcriptome of Tribolium castaneum selection lines (control-, drought-, heat-, heat/drought-adapted) under different climatic conditions	University of Zurich (GEO)		10451570		GSM4727880: L6HD-12-4CT; Tribolium castaneum; RNA-Seq	SRP277512	SRS7203751
SRX8948469	Cro1	Transcriptome of Tribolium castaneum selection lines (control-, drought-, heat-, heat/drought-adapted) under different climatic conditions	University of Zurich (GEO)		11250794		GSM4727879: L6HD-12-3HD; Tribolium castaneum; RNA-Seq	SRP277512	SRS7203750
SRX8948468	Cro1	Transcriptome of Tribolium castaneum selection lines (control-, drought-, heat-, heat/drought-adapted) under different climatic conditions	University of Zurich (GEO)		9232846		GSM4727878: L6HD-12-3CT; Tribolium castaneum; RNA-Seq	SRP277512	SRS7203749
SRX8948467	Cro1	Transcriptome of Tribolium castaneum selection lines (control-, drought-, heat-, heat/drought-adapted) under different climatic conditions	University of Zurich (GEO)		9069166		GSM4727877: L6HD-12-2HD; Tribolium castaneum; RNA-Seq	SRP277512	SRS7203748
SRX8948466	Cro1	Transcriptome of Tribolium castaneum selection lines (control-, drought-, heat-, heat/drought-adapted) under different climatic conditions	University of Zurich (GEO)		12020519		GSM4727876: L6HD-12-2CT; Tribolium castaneum; RNA-Seq	SRP277512	SRS7203747
SRX8948465	Cro1	Transcriptome of Tribolium castaneum selection lines (control-, drought-, heat-, heat/drought-adapted) under different climatic conditions	University of Zurich (GEO)		8031253		GSM4727875: L6HD-12-1HD; Tribolium castaneum; RNA-Seq	SRP277512	SRS7203746
SRX8948464	Cro1	Transcriptome of Tribolium castaneum selection lines (control-, drought-, heat-, heat/drought-adapted) under different climatic conditions	University of Zurich (GEO)		10472402		GSM4727874: L6HD-12-1CT; Tribolium castaneum; RNA-Seq	SRP277512	SRS7203745
SRX8948463	Cro1	Transcriptome of Tribolium castaneum selection lines (control-, drought-, heat-, heat/drought-adapted) under different climatic conditions	University of Zurich (GEO)		16306975		GSM4727873: L6D-5-4H; Tribolium castaneum; RNA-Seq	SRP277512	SRS7203744
SRX8948462	Cro1	Transcriptome of Tribolium castaneum selection lines (control-, drought-, heat-, heat/drought-adapted) under different climatic conditions	University of Zurich (GEO)		12592034		GSM4727872: L6D-5-4D; Tribolium castaneum; RNA-Seq	SRP277512	SRS7203743
SRX8948461	Cro1	Transcriptome of Tribolium castaneum selection lines (control-, drought-, heat-, heat/drought-adapted) under different climatic conditions	University of Zurich (GEO)		14759372		GSM4727871: L6D-5-4CT; Tribolium castaneum; RNA-Seq	SRP277512	SRS7203742
SRX8948460	Cro1	Transcriptome of Tribolium castaneum selection lines (control-, drought-, heat-, heat/drought-adapted) under different climatic conditions	University of Zurich (GEO)		15530122		GSM4727870: L6D-5-3H; Tribolium castaneum; RNA-Seq	SRP277512	SRS7203741
SRX8948459	Cro1	Transcriptome of Tribolium castaneum selection lines (control-, drought-, heat-, heat/drought-adapted) under different climatic conditions	University of Zurich (GEO)		17437383		GSM4727869: L6D-5-3D; Tribolium castaneum; RNA-Seq	SRP277512	SRS7203739
SRX8948458	Cro1	Transcriptome of Tribolium castaneum selection lines (control-, drought-, heat-, heat/drought-adapted) under different climatic conditions	University of Zurich (GEO)		14326234		GSM4727868: L6D-5-3CT; Tribolium castaneum; RNA-Seq	SRP277512	SRS7203740
SRX8948457	Cro1	Transcriptome of Tribolium castaneum selection lines (control-, drought-, heat-, heat/drought-adapted) under different climatic conditions	University of Zurich (GEO)		14445839		GSM4727867: L6D-5-2H; Tribolium castaneum; RNA-Seq	SRP277512	SRS7203738
SRX8948456	Cro1	Transcriptome of Tribolium castaneum selection lines (control-, drought-, heat-, heat/drought-adapted) under different climatic conditions	University of Zurich (GEO)		19340189		GSM4727866: L6D-5-2D; Tribolium castaneum; RNA-Seq	SRP277512	SRS7203737
SRX8948455	Cro1	Transcriptome of Tribolium castaneum selection lines (control-, drought-, heat-, heat/drought-adapted) under different climatic conditions	University of Zurich (GEO)		15014013		GSM4727865: L6D-5-2CT; Tribolium castaneum; RNA-Seq	SRP277512	SRS7203736
SRX8948454	Cro1	Transcriptome of Tribolium castaneum selection lines (control-, drought-, heat-, heat/drought-adapted) under different climatic conditions	University of Zurich (GEO)		17123192		GSM4727864: L6D-5-1H; Tribolium castaneum; RNA-Seq	SRP277512	SRS7203735
SRX8948453	Cro1	Transcriptome of Tribolium castaneum selection lines (control-, drought-, heat-, heat/drought-adapted) under different climatic conditions	University of Zurich (GEO)		11956261		GSM4727863: L6D-5-1D; Tribolium castaneum; RNA-Seq	SRP277512	SRS7203734
SRX8948452	Cro1	Transcriptome of Tribolium castaneum selection lines (control-, drought-, heat-, heat/drought-adapted) under different climatic conditions	University of Zurich (GEO)		17989751		GSM4727862: L6D-5-1CT; Tribolium castaneum; RNA-Seq	SRP277512	SRS7203733
SRX8948451	Cro1	Transcriptome of Tribolium castaneum selection lines (control-, drought-, heat-, heat/drought-adapted) under different climatic conditions	University of Zurich (GEO)		13830284		GSM4727861: L6D-13-4H; Tribolium castaneum; RNA-Seq	SRP277512	SRS7203732
SRX8948450	Cro1	Transcriptome of Tribolium castaneum selection lines (control-, drought-, heat-, heat/drought-adapted) under different climatic conditions	University of Zurich (GEO)		14050895		GSM4727860: L6D-13-2H; Tribolium castaneum; RNA-Seq	SRP277512	SRS7203731
SRX8948449	Cro1	Transcriptome of Tribolium castaneum selection lines (control-, drought-, heat-, heat/drought-adapted) under different climatic conditions	University of Zurich (GEO)		15248336		GSM4727699: L1H-15-2H; Tribolium castaneum; RNA-Seq	SRP277512	SRS7203730
SRX8948448	Cro1	Transcriptome of Tribolium castaneum selection lines (control-, drought-, heat-, heat/drought-adapted) under different climatic conditions	University of Zurich (GEO)		18536130		GSM4727698: L1H-15-2CT; Tribolium castaneum; RNA-Seq	SRP277512	SRS7203729
SRX8948447	Cro1	Transcriptome of Tribolium castaneum selection lines (control-, drought-, heat-, heat/drought-adapted) under different climatic conditions	University of Zurich (GEO)		17169155		GSM4727697: L1H-15-1H; Tribolium castaneum; RNA-Seq	SRP277512	SRS7203728
SRX8948446	Cro1	Transcriptome of Tribolium castaneum selection lines (control-, drought-, heat-, heat/drought-adapted) under different climatic conditions	University of Zurich (GEO)		15533106		GSM4727696: L1H-15-1CT; Tribolium castaneum; RNA-Seq	SRP277512	SRS7203727
SRX8948445	Cro1	Transcriptome of Tribolium castaneum selection lines (control-, drought-, heat-, heat/drought-adapted) under different climatic conditions	University of Zurich (GEO)	0	14754200		GSM4727695: L1D-7-4H; Tribolium castaneum; RNA-Seq	SRP277512	SRS7203726
SRX8948444	Cro1	Transcriptome of Tribolium castaneum selection lines (control-, drought-, heat-, heat/drought-adapted) under different climatic conditions	University of Zurich (GEO)		11233344		GSM4727694: L1D-7-4D; Tribolium castaneum; RNA-Seq	SRP277512	SRS7203725
SRX8948443	Cro1	Transcriptome of Tribolium castaneum selection lines (control-, drought-, heat-, heat/drought-adapted) under different climatic conditions	University of Zurich (GEO)		13977608		GSM4727693: L1D-7-4CT; Tribolium castaneum; RNA-Seq	SRP277512	SRS7203724
SRX8948442	Cro1	Transcriptome of Tribolium castaneum selection lines (control-, drought-, heat-, heat/drought-adapted) under different climatic conditions	University of Zurich (GEO)		17753143		GSM4727692: L1D-7-3H; Tribolium castaneum; RNA-Seq	SRP277512	SRS7203723
SRX8948441	Cro1	Transcriptome of Tribolium castaneum selection lines (control-, drought-, heat-, heat/drought-adapted) under different climatic conditions	University of Zurich (GEO)		14812395		GSM4727691: L1D-7-3D; Tribolium castaneum; RNA-Seq	SRP277512	SRS7203722
SRX8948440	Cro1	Transcriptome of Tribolium castaneum selection lines (control-, drought-, heat-, heat/drought-adapted) under different climatic conditions	University of Zurich (GEO)		14197134		GSM4727690: L1D-7-3CT; Tribolium castaneum; RNA-Seq	SRP277512	SRS7203721
SRX8948439	Cro1	Transcriptome of Tribolium castaneum selection lines (control-, drought-, heat-, heat/drought-adapted) under different climatic conditions	University of Zurich (GEO)		15420526		GSM4727689: L1D-7-2H; Tribolium castaneum; RNA-Seq	SRP277512	SRS7203720
SRX8948438	Cro1	Transcriptome of Tribolium castaneum selection lines (control-, drought-, heat-, heat/drought-adapted) under different climatic conditions	University of Zurich (GEO)		13666916		GSM4727688: L1D-7-2D; Tribolium castaneum; RNA-Seq	SRP277512	SRS7203719
SRX8948437	Cro1	Transcriptome of Tribolium castaneum selection lines (control-, drought-, heat-, heat/drought-adapted) under different climatic conditions	University of Zurich (GEO)		12761133		GSM4727687: L1D-7-2CT; Tribolium castaneum; RNA-Seq	SRP277512	SRS7203718
SRX8948436	Cro1	Transcriptome of Tribolium castaneum selection lines (control-, drought-, heat-, heat/drought-adapted) under different climatic conditions	University of Zurich (GEO)		15275266		GSM4727686: L1D-7-1D; Tribolium castaneum; RNA-Seq	SRP277512	SRS7203717
SRX8948435	Cro1	Transcriptome of Tribolium castaneum selection lines (control-, drought-, heat-, heat/drought-adapted) under different climatic conditions	University of Zurich (GEO)		15944204		GSM4727685: L1D-7-1CT; Tribolium castaneum; RNA-Seq	SRP277512	SRS7203716
SRX8948434	Cro1	Transcriptome of Tribolium castaneum selection lines (control-, drought-, heat-, heat/drought-adapted) under different climatic conditions	University of Zurich (GEO)		17127457		GSM4727684: L1D-13-4H; Tribolium castaneum; RNA-Seq	SRP277512	SRS7203715
SRX8948433	Cro1	Transcriptome of Tribolium castaneum selection lines (control-, drought-, heat-, heat/drought-adapted) under different climatic conditions	University of Zurich (GEO)		16226304		GSM4727683: L1CT-4-4HD; Tribolium castaneum; RNA-Seq	SRP277512	SRS7203714
SRX8948432	Cro1	Transcriptome of Tribolium castaneum selection lines (control-, drought-, heat-, heat/drought-adapted) under different climatic conditions	University of Zurich (GEO)		15455754		GSM4727682: L1CT-4-4H; Tribolium castaneum; RNA-Seq	SRP277512	SRS7203712
SRX8948431	Cro1	Transcriptome of Tribolium castaneum selection lines (control-, drought-, heat-, heat/drought-adapted) under different climatic conditions	University of Zurich (GEO)	0	18593761		GSM4727681: L1CT-4-4D; Tribolium castaneum; RNA-Seq	SRP277512	SRS7203713
SRX8948430	Cro1	Transcriptome of Tribolium castaneum selection lines (control-, drought-, heat-, heat/drought-adapted) under different climatic conditions	University of Zurich (GEO)		11280317		GSM4727680: L1CT-4-4CT; Tribolium castaneum; RNA-Seq	SRP277512	SRS7203710
SRX8948429	Cro1	Transcriptome of Tribolium castaneum selection lines (control-, drought-, heat-, heat/drought-adapted) under different climatic conditions	University of Zurich (GEO)		15685613		GSM4727679: L1CT-4-3HD; Tribolium castaneum; RNA-Seq	SRP277512	SRS7203711
SRX8948428	Cro1	Transcriptome of Tribolium castaneum selection lines (control-, drought-, heat-, heat/drought-adapted) under different climatic conditions	University of Zurich (GEO)		15704747		GSM4727678: L1CT-4-3H; Tribolium castaneum; RNA-Seq	SRP277512	SRS7203709
SRX8948427	Cro1	Transcriptome of Tribolium castaneum selection lines (control-, drought-, heat-, heat/drought-adapted) under different climatic conditions	University of Zurich (GEO)		13984237		GSM4727677: L1CT-4-3D; Tribolium castaneum; RNA-Seq	SRP277512	SRS7203707
SRX8948426	Cro1	Transcriptome of Tribolium castaneum selection lines (control-, drought-, heat-, heat/drought-adapted) under different climatic conditions	University of Zurich (GEO)		15713577		GSM4727676: L1CT-4-3CT; Tribolium castaneum; RNA-Seq	SRP277512	SRS7203708
SRX8948425	Cro1	Transcriptome of Tribolium castaneum selection lines (control-, drought-, heat-, heat/drought-adapted) under different climatic conditions	University of Zurich (GEO)		17119709		GSM4727675: L1CT-4-2HD; Tribolium castaneum; RNA-Seq	SRP277512	SRS7203706
SRX8948424	Cro1	Transcriptome of Tribolium castaneum selection lines (control-, drought-, heat-, heat/drought-adapted) under different climatic conditions	University of Zurich (GEO)	0	19154367		GSM4727674: L1CT-4-2H; Tribolium castaneum; RNA-Seq	SRP277512	SRS7203705
SRX8948423	Cro1	Transcriptome of Tribolium castaneum selection lines (control-, drought-, heat-, heat/drought-adapted) under different climatic conditions	University of Zurich (GEO)		15814297		GSM4727673: L1CT-4-2D; Tribolium castaneum; RNA-Seq	SRP277512	SRS7203704
SRX8948422	Cro1	Transcriptome of Tribolium castaneum selection lines (control-, drought-, heat-, heat/drought-adapted) under different climatic conditions	University of Zurich (GEO)		17682498		GSM4727672: L1CT-4-2CT; Tribolium castaneum; RNA-Seq	SRP277512	SRS7203703
SRX8948421	Cro1	Transcriptome of Tribolium castaneum selection lines (control-, drought-, heat-, heat/drought-adapted) under different climatic conditions	University of Zurich (GEO)		13216619		GSM4727671: L1CT-4-1HD; Tribolium castaneum; RNA-Seq	SRP277512	SRS7203702
SRX8948420	Cro1	Transcriptome of Tribolium castaneum selection lines (control-, drought-, heat-, heat/drought-adapted) under different climatic conditions	University of Zurich (GEO)		14659918		GSM4727670: L1CT-4-1H; Tribolium castaneum; RNA-Seq	SRP277512	SRS7203701
SRX8948419	Cro1	Transcriptome of Tribolium castaneum selection lines (control-, drought-, heat-, heat/drought-adapted) under different climatic conditions	University of Zurich (GEO)		15337405		GSM4727669: L1CT-4-1D; Tribolium castaneum; RNA-Seq	SRP277512	SRS7203700
SRX8948418	Cro1	Transcriptome of Tribolium castaneum selection lines (control-, drought-, heat-, heat/drought-adapted) under different climatic conditions	University of Zurich (GEO)		13284726		GSM4727668: L1CT-4-1CT; Tribolium castaneum; RNA-Seq	SRP277512	SRS7203699
SRX8875638	GA-1	Metabolic and transcriptome responses of RNAi-mediated AMPKa knockdown in Tribolium castaneum	Yangzhou University	>5000	25973967	>70.67%	GSM4709238: T06; Tribolium castaneum; RNA-Seq	SRP275683	SRS7136309
SRX8875637	GA-1	Metabolic and transcriptome responses of RNAi-mediated AMPKa knockdown in Tribolium castaneum	Yangzhou University	>5000	23624581	>0.3%	GSM4709237: T05; Tribolium castaneum; RNA-Seq	SRP275683	SRS7136308
SRX8875636	GA-1	Metabolic and transcriptome responses of RNAi-mediated AMPKa knockdown in Tribolium castaneum	Yangzhou University	>5000	24706695	>0.19%	GSM4709235: T04; Tribolium castaneum; RNA-Seq	SRP275683	SRS7136307
SRX8875635	GA-1	Metabolic and transcriptome responses of RNAi-mediated AMPKa knockdown in Tribolium castaneum	Yangzhou University	>1000	27054073	>0.49%	GSM4709233: T03; Tribolium castaneum; RNA-Seq	SRP275683	SRS7136306
SRX8875634	GA-1	Metabolic and transcriptome responses of RNAi-mediated AMPKa knockdown in Tribolium castaneum	Yangzhou University	>5000	20672442	>1.09%	GSM4709232: T02; Tribolium castaneum; RNA-Seq	SRP275683	SRS7136305
SRX8875633	GA-1	Metabolic and transcriptome responses of RNAi-mediated AMPKa knockdown in Tribolium castaneum	Yangzhou University	>1000	21868371	>1.14%	GSM4709230: T01; Tribolium castaneum; RNA-Seq	SRP275683	SRS7136304
SRX8710245	San Bernardino	Tribolium castaneum zen paralogue function (Tc-zen1, Tc-zen2) and embryonic staged transcriptomes	University of Cologne	0	35881048		RNA-seq of Tribolium castaneum: Tc-zen2 RNAi, 10-14 h	SRP271360	SRS6986705
SRX8710244	San Bernardino	Tribolium castaneum zen paralogue function (Tc-zen1, Tc-zen2) and embryonic staged transcriptomes	University of Cologne		31145213		RNA-seq of Tribolium castaneum: wild type, 10-14 h	SRP271360	SRS6986711
SRX8710243	San Bernardino	Tribolium castaneum zen paralogue function (Tc-zen1, Tc-zen2) and embryonic staged transcriptomes	University of Cologne		32364948		RNA-seq of Tribolium castaneum: wild type, 10-14 h	SRP271360	SRS6986711
SRX8710242	San Bernardino	Tribolium castaneum zen paralogue function (Tc-zen1, Tc-zen2) and embryonic staged transcriptomes	University of Cologne		29897644		RNA-seq of Tribolium castaneum: wild type, 10-14 h	SRP271360	SRS6986711
SRX8710241	San Bernardino	Tribolium castaneum zen paralogue function (Tc-zen1, Tc-zen2) and embryonic staged transcriptomes	University of Cologne		33687246		RNA-seq of Tribolium castaneum: Tc-zen1 RNAi, 6-10 h	SRP271360	SRS6986710
SRX8710240	San Bernardino	Tribolium castaneum zen paralogue function (Tc-zen1, Tc-zen2) and embryonic staged transcriptomes	University of Cologne	0	33908026		RNA-seq of Tribolium castaneum: Tc-zen1 RNAi, 6-10 h	SRP271360	SRS6986710
SRX8710239	San Bernardino	Tribolium castaneum zen paralogue function (Tc-zen1, Tc-zen2) and embryonic staged transcriptomes	University of Cologne		33717336		RNA-seq of Tribolium castaneum: Tc-zen1 RNAi, 6-10 h	SRP271360	SRS6986710
SRX8710238	San Bernardino	Tribolium castaneum zen paralogue function (Tc-zen1, Tc-zen2) and embryonic staged transcriptomes	University of Cologne		44954974		RNA-seq of Tribolium castaneum: Tc-zen2 RNAi, 52-56 h	SRP271360	SRS6986709
SRX8710237	San Bernardino	Tribolium castaneum zen paralogue function (Tc-zen1, Tc-zen2) and embryonic staged transcriptomes	University of Cologne		46396706		RNA-seq of Tribolium castaneum: Tc-zen2 RNAi, 52-56 h	SRP271360	SRS6986709
SRX8710236	San Bernardino	Tribolium castaneum zen paralogue function (Tc-zen1, Tc-zen2) and embryonic staged transcriptomes	University of Cologne		53376515		RNA-seq of Tribolium castaneum: Tc-zen2 RNAi, 52-56 h	SRP271360	SRS6986709
SRX8710235	San Bernardino	Tribolium castaneum zen paralogue function (Tc-zen1, Tc-zen2) and embryonic staged transcriptomes	University of Cologne	0	48577805		RNA-seq of Tribolium castaneum: Tc-zen2 RNAi, 52-56 h	SRP271360	SRS6986709
SRX8710234	San Bernardino	Tribolium castaneum zen paralogue function (Tc-zen1, Tc-zen2) and embryonic staged transcriptomes	University of Cologne		41639915		RNA-seq of Tribolium castaneum: wild type, 52-56 h	SRP271360	SRS6986708
SRX8710233	San Bernardino	Tribolium castaneum zen paralogue function (Tc-zen1, Tc-zen2) and embryonic staged transcriptomes	University of Cologne		47842492		RNA-seq of Tribolium castaneum: wild type, 52-56 h	SRP271360	SRS6986708
SRX8710232	San Bernardino	Tribolium castaneum zen paralogue function (Tc-zen1, Tc-zen2) and embryonic staged transcriptomes	University of Cologne		44162485		RNA-seq of Tribolium castaneum: wild type, 52-56 h	SRP271360	SRS6986708
SRX8710231	San Bernardino	Tribolium castaneum zen paralogue function (Tc-zen1, Tc-zen2) and embryonic staged transcriptomes	University of Cologne	0	49928118		RNA-seq of Tribolium castaneum: wild type, 52-56 h	SRP271360	SRS6986708
SRX8710230	San Bernardino	Tribolium castaneum zen paralogue function (Tc-zen1, Tc-zen2) and embryonic staged transcriptomes	University of Cologne		34521360		RNA-seq of Tribolium castaneum: wild type, 6-10 h	SRP271360	SRS6986704
SRX8710229	San Bernardino	Tribolium castaneum zen paralogue function (Tc-zen1, Tc-zen2) and embryonic staged transcriptomes	University of Cologne		47805781		RNA-seq of Tribolium castaneum: Tc-zen2 RNAi, 48-52 h	SRP271360	SRS6986707
SRX8710228	San Bernardino	Tribolium castaneum zen paralogue function (Tc-zen1, Tc-zen2) and embryonic staged transcriptomes	University of Cologne		42850082		RNA-seq of Tribolium castaneum: Tc-zen2 RNAi, 48-52 h	SRP271360	SRS6986707
SRX8710227	San Bernardino	Tribolium castaneum zen paralogue function (Tc-zen1, Tc-zen2) and embryonic staged transcriptomes	University of Cologne	0	44172374		RNA-seq of Tribolium castaneum: Tc-zen2 RNAi, 48-52 h	SRP271360	SRS6986707
SRX8710226	San Bernardino	Tribolium castaneum zen paralogue function (Tc-zen1, Tc-zen2) and embryonic staged transcriptomes	University of Cologne		38831421		RNA-seq of Tribolium castaneum: Tc-zen2 RNAi, 48-52 h	SRP271360	SRS6986707
SRX8710225	San Bernardino	Tribolium castaneum zen paralogue function (Tc-zen1, Tc-zen2) and embryonic staged transcriptomes	University of Cologne		53277264		RNA-seq of Tribolium castaneum: wild type, 48-52 h	SRP271360	SRS6986706
SRX8710224	San Bernardino	Tribolium castaneum zen paralogue function (Tc-zen1, Tc-zen2) and embryonic staged transcriptomes	University of Cologne		45369691		RNA-seq of Tribolium castaneum: wild type, 48-52 h	SRP271360	SRS6986706
SRX8710223	San Bernardino	Tribolium castaneum zen paralogue function (Tc-zen1, Tc-zen2) and embryonic staged transcriptomes	University of Cologne		48781141		RNA-seq of Tribolium castaneum: wild type, 48-52 h	SRP271360	SRS6986706
SRX8710222	San Bernardino	Tribolium castaneum zen paralogue function (Tc-zen1, Tc-zen2) and embryonic staged transcriptomes	University of Cologne		47832077		RNA-seq of Tribolium castaneum: wild type, 48-52 h	SRP271360	SRS6986706
SRX8710221	San Bernardino	Tribolium castaneum zen paralogue function (Tc-zen1, Tc-zen2) and embryonic staged transcriptomes	University of Cologne	0	33849910		RNA-seq of Tribolium castaneum: Tc-zen2 RNAi, 10-14 h	SRP271360	SRS6986705
SRX8710220	San Bernardino	Tribolium castaneum zen paralogue function (Tc-zen1, Tc-zen2) and embryonic staged transcriptomes	University of Cologne		34120373		RNA-seq of Tribolium castaneum: Tc-zen2 RNAi, 10-14 h	SRP271360	SRS6986705
SRX8710219	San Bernardino	Tribolium castaneum zen paralogue function (Tc-zen1, Tc-zen2) and embryonic staged transcriptomes	University of Cologne	0	31816164		RNA-seq of Tribolium castaneum: wild type, 6-10 h	SRP271360	SRS6986704
SRX8710218	San Bernardino	Tribolium castaneum zen paralogue function (Tc-zen1, Tc-zen2) and embryonic staged transcriptomes	University of Cologne		33707810		RNA-seq of Tribolium castaneum: wild type, 6-10 h	SRP271360	SRS6986704
SRX7895778	Unknown	Epigenetic Regulation of Juvenile Hormone	University of Kentucky	0	8396093		HDAC3 Knockdown	SRP252417	SRS6304343
SRX7895779	Unknown	Epigenetic Regulation of Juvenile Hormone	University of Kentucky	0	19121057		HDAC3 Knockdown	SRP252417	SRS6304344
SRX7895780	Unknown	Epigenetic Regulation of Juvenile Hormone	University of Kentucky	0	9267486		HDAC11 Knockdown	SRP252417	SRS6304345
SRX7895781	Unknown	Epigenetic Regulation of Juvenile Hormone	University of Kentucky	0	34175140		HDAC11 Knockdown	SRP252417	SRS6304347
SRX8370571	Unknown	Histone deacetylase 11 Knockdown Blocks Larval Development and Metamorphosis in the Red Flour Beetle, Tribolium castaneum (Herbst)	University of Kentucky	0	12545282		malE Knockdown	SRP262503	SRS6685856
SRX8370572	Unknown	Histone deacetylase 11 Knockdown Blocks Larval Development and Metamorphosis in the Red Flour Beetle, Tribolium castaneum (Herbst)	University of Kentucky	0	16562495		malE Knockdown	SRP262503	SRS6685857
SRX8370573	Unknown	Histone deacetylase 11 Knockdown Blocks Larval Development and Metamorphosis in the Red Flour Beetle, Tribolium castaneum (Herbst)	University of Kentucky	0	23183581		malE Knockdown	SRP262503	SRS6685858
SRX8370574	Unknown	Histone deacetylase 11 Knockdown Blocks Larval Development and Metamorphosis in the Red Flour Beetle, Tribolium castaneum (Herbst)	University of Kentucky	0	8396093		HDAC3 Knockdown	SRP262503	SRS6685859
SRX8370575	Unknown	Histone deacetylase 11 Knockdown Blocks Larval Development and Metamorphosis in the Red Flour Beetle, Tribolium castaneum (Herbst)	University of Kentucky	0	14874511		HDAC3 Knockdown	SRP262503	SRS6685860
SRX8370576	Unknown	Histone deacetylase 11 Knockdown Blocks Larval Development and Metamorphosis in the Red Flour Beetle, Tribolium castaneum (Herbst)	University of Kentucky	0	19121057		HDAC3 Knockdown	SRP262503	SRS6685861
SRX8370577	Unknown	Histone deacetylase 11 Knockdown Blocks Larval Development and Metamorphosis in the Red Flour Beetle, Tribolium castaneum (Herbst)	University of Kentucky	0	12086140		HDAC11 Knockdown	SRP262503	SRS6685862
SRX8370578	Unknown	Histone deacetylase 11 Knockdown Blocks Larval Development and Metamorphosis in the Red Flour Beetle, Tribolium castaneum (Herbst)	University of Kentucky	0	9267486		HDAC11 Knockdown	SRP262503	SRS6685863
SRX8370579	Unknown	Histone deacetylase 11 Knockdown Blocks Larval Development and Metamorphosis in the Red Flour Beetle, Tribolium castaneum (Herbst)	University of Kentucky	0	34175140		HDAC11 Knockdown	SRP262503	SRS6685864
SRX7140859	Unknown	Identification of lncRNAs from early adults of Tribolium castaneum	Jiangsu University, 1d old adult	0	63318327		RNA-seq of Tribolium castaneum: 1-day-old adults	SRP229945	SRS5649004
SRX7128068	Unknown	Identification of lncRNAs from late pupae of Tribolium castaneum	Jiangsu University, 5d old pupae	23	63546303	<0.01%	RNA-seq of Tribolium castaneum: 5-day-old pupae	SRP229563	SRS5637480
SRX7124143	Unknown	Identification of lncRNAs from early pupae of Tribolium castaneum	Jiangsu University, 1d old pupae	55	62985141	<0.01%	RNA-seq of Tribolium castaneum: 1-day-old pupae	SRP229469	SRS5633789
SRX7112127	Unknown	Identification of lncRNAs from late larvae of Tribolium castaneum	Jiangsu University, 20d old larvae	138	62944343	<0.01%	RNA-seq of Tribolium castaneum: 20-day-larvae	SRP228993	SRS5623038
SRX7097353	Unknown	Genome-Wide Identification and Characterization of Long non-coding RNAs in Tribolium castaneum	Jiangsu University, 3d embryo	107	63354231	<0.01%	RNA-seq of Tribolium castaneum 3-day-old embryos	SRP228478	SRS5609723
SRX6385152	Cro1	Transcriptome of Tribolium castaneum in different climatic conditions	University of Zurich (GEO)	0	11118000		GSM3912403: 863-4HD; Tribolium castaneum; RNA-Seq	SRP212667	SRS5044670
SRX6385151	Cro1	Transcriptome of Tribolium castaneum in different climatic conditions	University of Zurich (GEO)		13104904		GSM3912402: 863-4D; Tribolium castaneum; RNA-Seq	SRP212667	SRS5044669
SRX6385150	Cro1	Transcriptome of Tribolium castaneum in different climatic conditions	University of Zurich (GEO)		10387195		GSM3912401: 863-4CT; Tribolium castaneum; RNA-Seq	SRP212667	SRS5044668
SRX6385149	Cro1	Transcriptome of Tribolium castaneum in different climatic conditions	University of Zurich (GEO)	0	12614747		GSM3912400: 863-3HD; Tribolium castaneum; RNA-Seq	SRP212667	SRS5044665
SRX6385148	Cro1	Transcriptome of Tribolium castaneum in different climatic conditions	University of Zurich (GEO)		8538423		GSM3912399: 863-3H; Tribolium castaneum; RNA-Seq	SRP212667	SRS5044666
SRX6385147	Cro1	Transcriptome of Tribolium castaneum in different climatic conditions	University of Zurich (GEO)		10699444		GSM3912398: 863-3D; Tribolium castaneum; RNA-Seq	SRP212667	SRS5044667
SRX6385146	Cro1	Transcriptome of Tribolium castaneum in different climatic conditions	University of Zurich (GEO)		11382281		GSM3912397: 863-3CT; Tribolium castaneum; RNA-Seq	SRP212667	SRS5044664
SRX6385145	Cro1	Transcriptome of Tribolium castaneum in different climatic conditions	University of Zurich (GEO)		11379841		GSM3912396: 863-2HD; Tribolium castaneum; RNA-Seq	SRP212667	SRS5044663
SRX6385144	Cro1	Transcriptome of Tribolium castaneum in different climatic conditions	University of Zurich (GEO)		9623429		GSM3912395: 863-2H; Tribolium castaneum; RNA-Seq	SRP212667	SRS5044662
SRX6385143	Cro1	Transcriptome of Tribolium castaneum in different climatic conditions	University of Zurich (GEO)		13763053		GSM3912394: 863-2D; Tribolium castaneum; RNA-Seq	SRP212667	SRS5044661
SRX6385142	Cro1	Transcriptome of Tribolium castaneum in different climatic conditions	University of Zurich (GEO)		10678019		GSM3912393: 863-2CT; Tribolium castaneum; RNA-Seq	SRP212667	SRS5044660
SRX6385141	Cro1	Transcriptome of Tribolium castaneum in different climatic conditions	University of Zurich (GEO)	0	9719951		GSM3912392: 863-1H; Tribolium castaneum; RNA-Seq	SRP212667	SRS5044659
SRX6385140	Cro1	Transcriptome of Tribolium castaneum in different climatic conditions	University of Zurich (GEO)		9309859		GSM3912391: 863-1D; Tribolium castaneum; RNA-Seq	SRP212667	SRS5044658
SRX6385139	Cro1	Transcriptome of Tribolium castaneum in different climatic conditions	University of Zurich (GEO)		15309549		GSM3912390: 863-1CT; Tribolium castaneum; RNA-Seq	SRP212667	SRS5044657
SRX6385138	Cro1	Transcriptome of Tribolium castaneum in different climatic conditions	University of Zurich (GEO)		11345424		GSM3912389: 799-4H; Tribolium castaneum; RNA-Seq	SRP212667	SRS5044656
SRX6385137	Cro1	Transcriptome of Tribolium castaneum in different climatic conditions	University of Zurich (GEO)		12743670		GSM3912388: 799-4D; Tribolium castaneum; RNA-Seq	SRP212667	SRS5044655
SRX6385136	Cro1	Transcriptome of Tribolium castaneum in different climatic conditions	University of Zurich (GEO)		11090635		GSM3912387: 799-4CT; Tribolium castaneum; RNA-Seq	SRP212667	SRS5044654
SRX6385135	Cro1	Transcriptome of Tribolium castaneum in different climatic conditions	University of Zurich (GEO)		19756731		GSM3912386: 799-3HD; Tribolium castaneum; RNA-Seq	SRP212667	SRS5044653
SRX6385134	Cro1	Transcriptome of Tribolium castaneum in different climatic conditions	University of Zurich (GEO)	0	18322981		GSM3912385: 799-3H; Tribolium castaneum; RNA-Seq	SRP212667	SRS5044652
SRX6385133	Cro1	Transcriptome of Tribolium castaneum in different climatic conditions	University of Zurich (GEO)		12697454		GSM3912384: 799-3D; Tribolium castaneum; RNA-Seq	SRP212667	SRS5044651
SRX6385132	Cro1	Transcriptome of Tribolium castaneum in different climatic conditions	University of Zurich (GEO)		23234966		GSM3912383: 799-3CT; Tribolium castaneum; RNA-Seq	SRP212667	SRS5044650
SRX6385131	Cro1	Transcriptome of Tribolium castaneum in different climatic conditions	University of Zurich (GEO)		21034646		GSM3912382: 799-2HD; Tribolium castaneum; RNA-Seq	SRP212667	SRS5044648
SRX6385130	Cro1	Transcriptome of Tribolium castaneum in different climatic conditions	University of Zurich (GEO)		14626425		GSM3912381: 799-2H; Tribolium castaneum; RNA-Seq	SRP212667	SRS5044647
SRX6385129	Cro1	Transcriptome of Tribolium castaneum in different climatic conditions	University of Zurich (GEO)	0	15113001		GSM3912380: 799-2D; Tribolium castaneum; RNA-Seq	SRP212667	SRS5044649
SRX6385128	Cro1	Transcriptome of Tribolium castaneum in different climatic conditions	University of Zurich (GEO)		18074589		GSM3912379: 799-2CT; Tribolium castaneum; RNA-Seq	SRP212667	SRS5044646
SRX6385127	Cro1	Transcriptome of Tribolium castaneum in different climatic conditions	University of Zurich (GEO)		12623653		GSM3912378: 799-1HD; Tribolium castaneum; RNA-Seq	SRP212667	SRS5044645
SRX6385126	Cro1	Transcriptome of Tribolium castaneum in different climatic conditions	University of Zurich (GEO)		12376072		GSM3912377: 799-1H; Tribolium castaneum; RNA-Seq	SRP212667	SRS5044644
SRX6385125	Cro1	Transcriptome of Tribolium castaneum in different climatic conditions	University of Zurich (GEO)		14310161		GSM3912376: 799-1D; Tribolium castaneum; RNA-Seq	SRP212667	SRS5044643
SRX6385124	Cro1	Transcriptome of Tribolium castaneum in different climatic conditions	University of Zurich (GEO)	0	16411013		GSM3912375: 799-1CT; Tribolium castaneum; RNA-Seq	SRP212667	SRS5044642
SRX6385123	Cro1	Transcriptome of Tribolium castaneum in different climatic conditions	University of Zurich (GEO)		14264171		GSM3912374: 710-4HD; Tribolium castaneum; RNA-Seq	SRP212667	SRS5044640
SRX6385122	Cro1	Transcriptome of Tribolium castaneum in different climatic conditions	University of Zurich (GEO)		15663931		GSM3912373: 710-4H; Tribolium castaneum; RNA-Seq	SRP212667	SRS5044641
SRX6385121	Cro1	Transcriptome of Tribolium castaneum in different climatic conditions	University of Zurich (GEO)		18179230		GSM3912372: 710-4D; Tribolium castaneum; RNA-Seq	SRP212667	SRS5044639
SRX6385120	Cro1	Transcriptome of Tribolium castaneum in different climatic conditions	University of Zurich (GEO)		8486501		GSM3912371: 710-4CT; Tribolium castaneum; RNA-Seq	SRP212667	SRS5044638
SRX6385119	Cro1	Transcriptome of Tribolium castaneum in different climatic conditions	University of Zurich (GEO)		15505247		GSM3912370: 710-3HD; Tribolium castaneum; RNA-Seq	SRP212667	SRS5044637
SRX6385118	Cro1	Transcriptome of Tribolium castaneum in different climatic conditions	University of Zurich (GEO)		14014881		GSM3912369: 710-3H; Tribolium castaneum; RNA-Seq	SRP212667	SRS5044636
SRX6385117	Cro1	Transcriptome of Tribolium castaneum in different climatic conditions	University of Zurich (GEO)	0	13345852		GSM3912368: 710-3D; Tribolium castaneum; RNA-Seq	SRP212667	SRS5044635
SRX6385116	Cro1	Transcriptome of Tribolium castaneum in different climatic conditions	University of Zurich (GEO)		11667504		GSM3912367: 710-3CT; Tribolium castaneum; RNA-Seq	SRP212667	SRS5044634
SRX6385115	Cro1	Transcriptome of Tribolium castaneum in different climatic conditions	University of Zurich (GEO)		18124584		GSM3912366: 710-2HD; Tribolium castaneum; RNA-Seq	SRP212667	SRS5044633
SRX6385114	Cro1	Transcriptome of Tribolium castaneum in different climatic conditions	University of Zurich (GEO)		17191988		GSM3912365: 710-2H; Tribolium castaneum; RNA-Seq	SRP212667	SRS5044632
SRX6385113	Cro1	Transcriptome of Tribolium castaneum in different climatic conditions	University of Zurich (GEO)		13019721		GSM3912364: 710-2D; Tribolium castaneum; RNA-Seq	SRP212667	SRS5044631
SRX6385112	Cro1	Transcriptome of Tribolium castaneum in different climatic conditions	University of Zurich (GEO)		11500444		GSM3912363: 710-2CT; Tribolium castaneum; RNA-Seq	SRP212667	SRS5044630
SRX6385111	Cro1	Transcriptome of Tribolium castaneum in different climatic conditions	University of Zurich (GEO)		16728242		GSM3912362: 710-1HD; Tribolium castaneum; RNA-Seq	SRP212667	SRS5044629
SRX6385110	Cro1	Transcriptome of Tribolium castaneum in different climatic conditions	University of Zurich (GEO)		15311686		GSM3912361: 710-1H; Tribolium castaneum; RNA-Seq	SRP212667	SRS5044628
SRX6385109	Cro1	Transcriptome of Tribolium castaneum in different climatic conditions	University of Zurich (GEO)	0	13459619		GSM3912360: 710-1D; Tribolium castaneum; RNA-Seq	SRP212667	SRS5044627
SRX6385108	Cro1	Transcriptome of Tribolium castaneum in different climatic conditions	University of Zurich (GEO)		11603662		GSM3912359: 710-1CT; Tribolium castaneum; RNA-Seq	SRP212667	SRS5044626
SRX6385107	Cro1	Transcriptome of Tribolium castaneum in different climatic conditions	University of Zurich (GEO)		10803979		GSM3912358: 638-4HD; Tribolium castaneum; RNA-Seq	SRP212667	SRS5044625
SRX6385106	Cro1	Transcriptome of Tribolium castaneum in different climatic conditions	University of Zurich (GEO)		12547659		GSM3912357: 638-4H; Tribolium castaneum; RNA-Seq	SRP212667	SRS5044624
SRX6385105	Cro1	Transcriptome of Tribolium castaneum in different climatic conditions	University of Zurich (GEO)		12380669		GSM3912356: 638-4D; Tribolium castaneum; RNA-Seq	SRP212667	SRS5044623
SRX6385104	Cro1	Transcriptome of Tribolium castaneum in different climatic conditions	University of Zurich (GEO)		14124352		GSM3912355: 638-4CT; Tribolium castaneum; RNA-Seq	SRP212667	SRS5044622
SRX6385103	Cro1	Transcriptome of Tribolium castaneum in different climatic conditions	University of Zurich (GEO)		14185914		GSM3912354: 638-3HD; Tribolium castaneum; RNA-Seq	SRP212667	SRS5044620
SRX6385102	Cro1	Transcriptome of Tribolium castaneum in different climatic conditions	University of Zurich (GEO)		10414743		GSM3912353: 638-3H; Tribolium castaneum; RNA-Seq	SRP212667	SRS5044621
SRX6385101	Cro1	Transcriptome of Tribolium castaneum in different climatic conditions	University of Zurich (GEO)	0	11863478		GSM3912352: 638-3D; Tribolium castaneum; RNA-Seq	SRP212667	SRS5044619
SRX6385100	Cro1	Transcriptome of Tribolium castaneum in different climatic conditions	University of Zurich (GEO)		13617272		GSM3912351: 638-3CT; Tribolium castaneum; RNA-Seq	SRP212667	SRS5044618
SRX6385099	Cro1	Transcriptome of Tribolium castaneum in different climatic conditions	University of Zurich (GEO)		10923911		GSM3912350: 638-2HD; Tribolium castaneum; RNA-Seq	SRP212667	SRS5044617
SRX6385098	Cro1	Transcriptome of Tribolium castaneum in different climatic conditions	University of Zurich (GEO)		19189414		GSM3912349: 638-2H; Tribolium castaneum; RNA-Seq	SRP212667	SRS5044616
SRX6385097	Cro1	Transcriptome of Tribolium castaneum in different climatic conditions	University of Zurich (GEO)		9481993		GSM3912348: 638-2D; Tribolium castaneum; RNA-Seq	SRP212667	SRS5044615
SRX6385096	Cro1	Transcriptome of Tribolium castaneum in different climatic conditions	University of Zurich (GEO)		13929317		GSM3912347: 638-2CT; Tribolium castaneum; RNA-Seq	SRP212667	SRS5044614
SRX6385095	Cro1	Transcriptome of Tribolium castaneum in different climatic conditions	University of Zurich (GEO)		12438713		GSM3912346: 638-1HD; Tribolium castaneum; RNA-Seq	SRP212667	SRS5044613
SRX6385094	Cro1	Transcriptome of Tribolium castaneum in different climatic conditions	University of Zurich (GEO)	0	12931426		GSM3912345: 638-1H; Tribolium castaneum; RNA-Seq	SRP212667	SRS5044612
SRX6385093	Cro1	Transcriptome of Tribolium castaneum in different climatic conditions	University of Zurich (GEO)		15616255		GSM3912344: 638-1D; Tribolium castaneum; RNA-Seq	SRP212667	SRS5044611
SRX6385092	Cro1	Transcriptome of Tribolium castaneum in different climatic conditions	University of Zurich (GEO)		12886239		GSM3912343: 638-1CT; Tribolium castaneum; RNA-Seq	SRP212667	SRS5044610
SRX6385091	Cro1	Transcriptome of Tribolium castaneum in different climatic conditions	University of Zurich (GEO)		13799434		GSM3912342: 496-4H; Tribolium castaneum; RNA-Seq	SRP212667	SRS5044609
SRX6385090	Cro1	Transcriptome of Tribolium castaneum in different climatic conditions	University of Zurich (GEO)		15057882		GSM3912341: 496-4D; Tribolium castaneum; RNA-Seq	SRP212667	SRS5044608
SRX6385089	Cro1	Transcriptome of Tribolium castaneum in different climatic conditions	University of Zurich (GEO)		12864594		GSM3912340: 496-4CT; Tribolium castaneum; RNA-Seq	SRP212667	SRS5044607
SRX6385088	Cro1	Transcriptome of Tribolium castaneum in different climatic conditions	University of Zurich (GEO)	0	17778516		GSM3912339: 496-3HD; Tribolium castaneum; RNA-Seq	SRP212667	SRS5044606
SRX6385087	Cro1	Transcriptome of Tribolium castaneum in different climatic conditions	University of Zurich (GEO)		13667883		GSM3912338: 496-3H; Tribolium castaneum; RNA-Seq	SRP212667	SRS5044605
SRX6385086	Cro1	Transcriptome of Tribolium castaneum in different climatic conditions	University of Zurich (GEO)		18555233		GSM3912337: 496-3D; Tribolium castaneum; RNA-Seq	SRP212667	SRS5044604
SRX6385085	Cro1	Transcriptome of Tribolium castaneum in different climatic conditions	University of Zurich (GEO)		18336238		GSM3912336: 496-3CT; Tribolium castaneum; RNA-Seq	SRP212667	SRS5044603
SRX6385084	Cro1	Transcriptome of Tribolium castaneum in different climatic conditions	University of Zurich (GEO)		17205954		GSM3912335: 496-2HD; Tribolium castaneum; RNA-Seq	SRP212667	SRS5044602
SRX6385083	Cro1	Transcriptome of Tribolium castaneum in different climatic conditions	University of Zurich (GEO)		15006172		GSM3912334: 496-2H; Tribolium castaneum; RNA-Seq	SRP212667	SRS5044601
SRX6385082	Cro1	Transcriptome of Tribolium castaneum in different climatic conditions	University of Zurich (GEO)		16370821		GSM3912333: 496-2D; Tribolium castaneum; RNA-Seq	SRP212667	SRS5044600
SRX6385081	Cro1	Transcriptome of Tribolium castaneum in different climatic conditions	University of Zurich (GEO)	0	14898349		GSM3912332: 496-2CT; Tribolium castaneum; RNA-Seq	SRP212667	SRS5044599
SRX6385080	Cro1	Transcriptome of Tribolium castaneum in different climatic conditions	University of Zurich (GEO)		12317582		GSM3912331: 496-1HD; Tribolium castaneum; RNA-Seq	SRP212667	SRS5044598
SRX6385079	Cro1	Transcriptome of Tribolium castaneum in different climatic conditions	University of Zurich (GEO)		13820086		GSM3912330: 496-1H; Tribolium castaneum; RNA-Seq	SRP212667	SRS5044597
SRX6385078	Cro1	Transcriptome of Tribolium castaneum in different climatic conditions	University of Zurich (GEO)		15845442		GSM3912329: 496-1D; Tribolium castaneum; RNA-Seq	SRP212667	SRS5044596
SRX6385077	Cro1	Transcriptome of Tribolium castaneum in different climatic conditions	University of Zurich (GEO)		11747283		GSM3912328: 496-1CT; Tribolium castaneum; RNA-Seq	SRP212667	SRS5044595
SRX6385076	Cro1	Transcriptome of Tribolium castaneum in different climatic conditions	University of Zurich (GEO)		15223848		GSM3912327: 432-4HD; Tribolium castaneum; RNA-Seq	SRP212667	SRS5044594
SRX6385075	Cro1	Transcriptome of Tribolium castaneum in different climatic conditions	University of Zurich (GEO)		15202195		GSM3912326: 432-4H; Tribolium castaneum; RNA-Seq	SRP212667	SRS5044593
SRX6385074	Cro1	Transcriptome of Tribolium castaneum in different climatic conditions	University of Zurich (GEO)	0	16438904		GSM3912325: 432-4D; Tribolium castaneum; RNA-Seq	SRP212667	SRS5044592
SRX6385073	Cro1	Transcriptome of Tribolium castaneum in different climatic conditions	University of Zurich (GEO)		12067425		GSM3912324: 432-4CT; Tribolium castaneum; RNA-Seq	SRP212667	SRS5044591
SRX6385072	Cro1	Transcriptome of Tribolium castaneum in different climatic conditions	University of Zurich (GEO)		13018360		GSM3912323: 432-3HD; Tribolium castaneum; RNA-Seq	SRP212667	SRS5044590
SRX6385071	Cro1	Transcriptome of Tribolium castaneum in different climatic conditions	University of Zurich (GEO)		16834345		GSM3912322: 432-3H; Tribolium castaneum; RNA-Seq	SRP212667	SRS5044589
SRX6385070	Cro1	Transcriptome of Tribolium castaneum in different climatic conditions	University of Zurich (GEO)		18976477		GSM3912321: 432-3D; Tribolium castaneum; RNA-Seq	SRP212667	SRS5044588
SRX6385069	Cro1	Transcriptome of Tribolium castaneum in different climatic conditions	University of Zurich (GEO)		12612723		GSM3912320: 432-3CT; Tribolium castaneum; RNA-Seq	SRP212667	SRS5044587
SRX6385068	Cro1	Transcriptome of Tribolium castaneum in different climatic conditions	University of Zurich (GEO)		16311292		GSM3912319: 432-2HD; Tribolium castaneum; RNA-Seq	SRP212667	SRS5044586
SRX6385067	Cro1	Transcriptome of Tribolium castaneum in different climatic conditions	University of Zurich (GEO)		15106820		GSM3912318: 432-2H; Tribolium castaneum; RNA-Seq	SRP212667	SRS5044585
SRX6385066	Cro1	Transcriptome of Tribolium castaneum in different climatic conditions	University of Zurich (GEO)		15906985		GSM3912317: 432-2D; Tribolium castaneum; RNA-Seq	SRP212667	SRS5044584
SRX6385065	Cro1	Transcriptome of Tribolium castaneum in different climatic conditions	University of Zurich (GEO)		11017985		GSM3912316: 432-2CT; Tribolium castaneum; RNA-Seq	SRP212667	SRS5044583
SRX6385064	Cro1	Transcriptome of Tribolium castaneum in different climatic conditions	University of Zurich (GEO)	0	14974304		GSM3912315: 432-1HD; Tribolium castaneum; RNA-Seq	SRP212667	SRS5044582
SRX6385063	Cro1	Transcriptome of Tribolium castaneum in different climatic conditions	University of Zurich (GEO)		15654856		GSM3912314: 432-1H; Tribolium castaneum; RNA-Seq	SRP212667	SRS5044581
SRX6385062	Cro1	Transcriptome of Tribolium castaneum in different climatic conditions	University of Zurich (GEO)		13222230		GSM3912313: 432-1D; Tribolium castaneum; RNA-Seq	SRP212667	SRS5044580
SRX6385061	Cro1	Transcriptome of Tribolium castaneum in different climatic conditions	University of Zurich (GEO)		16190611		GSM3912312: 432-1CT; Tribolium castaneum; RNA-Seq	SRP212667	SRS5044579
SRX6385060	Cro1	Transcriptome of Tribolium castaneum in different climatic conditions	University of Zurich (GEO)		13755936		GSM3912311: 348-4HD; Tribolium castaneum; RNA-Seq	SRP212667	SRS5044578
SRX6385059	Cro1	Transcriptome of Tribolium castaneum in different climatic conditions	University of Zurich (GEO)		16513795		GSM3912310: 348-4H; Tribolium castaneum; RNA-Seq	SRP212667	SRS5044577
SRX6385058	Cro1	Transcriptome of Tribolium castaneum in different climatic conditions	University of Zurich (GEO)		18990156		GSM3912309: 348-4D; Tribolium castaneum; RNA-Seq	SRP212667	SRS5044576
SRX6385057	Cro1	Transcriptome of Tribolium castaneum in different climatic conditions	University of Zurich (GEO)		19008956		GSM3912308: 348-4CT; Tribolium castaneum; RNA-Seq	SRP212667	SRS5044575
SRX6385056	Cro1	Transcriptome of Tribolium castaneum in different climatic conditions	University of Zurich (GEO)		14032119		GSM3912307: 348-3HD; Tribolium castaneum; RNA-Seq	SRP212667	SRS5044574
SRX6385055	Cro1	Transcriptome of Tribolium castaneum in different climatic conditions	University of Zurich (GEO)		21158851		GSM3912306: 348-3D; Tribolium castaneum; RNA-Seq	SRP212667	SRS5044573
SRX6385054	Cro1	Transcriptome of Tribolium castaneum in different climatic conditions	University of Zurich (GEO)	0	21496354		GSM3912305: 348-3CT; Tribolium castaneum; RNA-Seq	SRP212667	SRS5044572
SRX6385053	Cro1	Transcriptome of Tribolium castaneum in different climatic conditions	University of Zurich (GEO)		11002345		GSM3912304: 348-2HD; Tribolium castaneum; RNA-Seq	SRP212667	SRS5044571
SRX6385052	Cro1	Transcriptome of Tribolium castaneum in different climatic conditions	University of Zurich (GEO)		22100960		GSM3912303: 348-2H; Tribolium castaneum; RNA-Seq	SRP212667	SRS5044570
SRX6385051	Cro1	Transcriptome of Tribolium castaneum in different climatic conditions	University of Zurich (GEO)		20917228		GSM3912302: 348-2D; Tribolium castaneum; RNA-Seq	SRP212667	SRS5044569
SRX6385050	Cro1	Transcriptome of Tribolium castaneum in different climatic conditions	University of Zurich (GEO)		21875349		GSM3912301: 348-2CT; Tribolium castaneum; RNA-Seq	SRP212667	SRS5044568
SRX6385049	Cro1	Transcriptome of Tribolium castaneum in different climatic conditions	University of Zurich (GEO)		16421150		GSM3912300: 348-1HD; Tribolium castaneum; RNA-Seq	SRP212667	SRS5044567
SRX6385048	Cro1	Transcriptome of Tribolium castaneum in different climatic conditions	University of Zurich (GEO)		19300957		GSM3912299: 348-1H; Tribolium castaneum; RNA-Seq	SRP212667	SRS5044566
SRX6385047	Cro1	Transcriptome of Tribolium castaneum in different climatic conditions	University of Zurich (GEO)		19911386		GSM3912298: 348-1D; Tribolium castaneum; RNA-Seq	SRP212667	SRS5044565
SRX6385046	Cro1	Transcriptome of Tribolium castaneum in different climatic conditions	University of Zurich (GEO)		18735423		GSM3912297: 348-1CT; Tribolium castaneum; RNA-Seq	SRP212667	SRS5044564
SRX6385045	Cro1	Transcriptome of Tribolium castaneum in different climatic conditions	University of Zurich (GEO)	0	11425937		GSM3912296: 293-4HD; Tribolium castaneum; RNA-Seq	SRP212667	SRS5044563
SRX6385044	Cro1	Transcriptome of Tribolium castaneum in different climatic conditions	University of Zurich (GEO)		12093038		GSM3912295: 293-4H; Tribolium castaneum; RNA-Seq	SRP212667	SRS5044562
SRX6385043	Cro1	Transcriptome of Tribolium castaneum in different climatic conditions	University of Zurich (GEO)		13982511		GSM3912294: 293-4D; Tribolium castaneum; RNA-Seq	SRP212667	SRS5044561
SRX6385042	Cro1	Transcriptome of Tribolium castaneum in different climatic conditions	University of Zurich (GEO)		12913965		GSM3912293: 293-4CT; Tribolium castaneum; RNA-Seq	SRP212667	SRS5044560
SRX6385041	Cro1	Transcriptome of Tribolium castaneum in different climatic conditions	University of Zurich (GEO)		12823265		GSM3912292: 293-3H; Tribolium castaneum; RNA-Seq	SRP212667	SRS5044559
SRX6385040	Cro1	Transcriptome of Tribolium castaneum in different climatic conditions	University of Zurich (GEO)		13342862		GSM3912291: 293-3D; Tribolium castaneum; RNA-Seq	SRP212667	SRS5044558
SRX6385039	Cro1	Transcriptome of Tribolium castaneum in different climatic conditions	University of Zurich (GEO)		11822122		GSM3912290: 293-3CT; Tribolium castaneum; RNA-Seq	SRP212667	SRS5044557
SRX6385038	Cro1	Transcriptome of Tribolium castaneum in different climatic conditions	University of Zurich (GEO)	0	13275743		GSM3912289: 293-2HD; Tribolium castaneum; RNA-Seq	SRP212667	SRS5044556
SRX6385037	Cro1	Transcriptome of Tribolium castaneum in different climatic conditions	University of Zurich (GEO)		12696177		GSM3912288: 293-2H; Tribolium castaneum; RNA-Seq	SRP212667	SRS5044555
SRX6385036	Cro1	Transcriptome of Tribolium castaneum in different climatic conditions	University of Zurich (GEO)		16778029		GSM3912287: 293-2D; Tribolium castaneum; RNA-Seq	SRP212667	SRS5044554
SRX6385035	Cro1	Transcriptome of Tribolium castaneum in different climatic conditions	University of Zurich (GEO)		12777332		GSM3912286: 293-1HD; Tribolium castaneum; RNA-Seq	SRP212667	SRS5044553
SRX6385034	Cro1	Transcriptome of Tribolium castaneum in different climatic conditions	University of Zurich (GEO)		19892822		GSM3912285: 293-1D; Tribolium castaneum; RNA-Seq	SRP212667	SRS5044552
SRX6385033	Cro1	Transcriptome of Tribolium castaneum in different climatic conditions	University of Zurich (GEO)		11101628		GSM3912284: 293-1CT; Tribolium castaneum; RNA-Seq	SRP212667	SRS5044551
SRX6385032	Cro1	Transcriptome of Tribolium castaneum in different climatic conditions	University of Zurich (GEO)		14062748		GSM3912283: 245-4H; Tribolium castaneum; RNA-Seq	SRP212667	SRS5044550
SRX6385031	Cro1	Transcriptome of Tribolium castaneum in different climatic conditions	University of Zurich (GEO)		15774525		GSM3912282: 245-4D; Tribolium castaneum; RNA-Seq	SRP212667	SRS5044549
SRX6385030	Cro1	Transcriptome of Tribolium castaneum in different climatic conditions	University of Zurich (GEO)		15869928		GSM3912281: 245-4CT; Tribolium castaneum; RNA-Seq	SRP212667	SRS5044548
SRX6385029	Cro1	Transcriptome of Tribolium castaneum in different climatic conditions	University of Zurich (GEO)		13364862		GSM3912280: 245-3HD; Tribolium castaneum; RNA-Seq	SRP212667	SRS5044547
SRX6385028	Cro1	Transcriptome of Tribolium castaneum in different climatic conditions	University of Zurich (GEO)		12419674		GSM3912279: 245-3H; Tribolium castaneum; RNA-Seq	SRP212667	SRS5044546
SRX6385027	Cro1	Transcriptome of Tribolium castaneum in different climatic conditions	University of Zurich (GEO)		16821395		GSM3912278: 245-3D; Tribolium castaneum; RNA-Seq	SRP212667	SRS5044545
SRX6385026	Cro1	Transcriptome of Tribolium castaneum in different climatic conditions	University of Zurich (GEO)		14220783		GSM3912277: 245-3CT; Tribolium castaneum; RNA-Seq	SRP212667	SRS5044544
SRX6385025	Cro1	Transcriptome of Tribolium castaneum in different climatic conditions	University of Zurich (GEO)		10464836		GSM3912276: 245-2HD; Tribolium castaneum; RNA-Seq	SRP212667	SRS5044543
SRX6385024	Cro1	Transcriptome of Tribolium castaneum in different climatic conditions	University of Zurich (GEO)	0	14625831		GSM3912275: 245-2H; Tribolium castaneum; RNA-Seq	SRP212667	SRS5044542
SRX6385023	Cro1	Transcriptome of Tribolium castaneum in different climatic conditions	University of Zurich (GEO)		15433476		GSM3912274: 245-2D; Tribolium castaneum; RNA-Seq	SRP212667	SRS5044541
SRX6385022	Cro1	Transcriptome of Tribolium castaneum in different climatic conditions	University of Zurich (GEO)		11328061		GSM3912273: 245-2CT; Tribolium castaneum; RNA-Seq	SRP212667	SRS5044540
SRX6385021	Cro1	Transcriptome of Tribolium castaneum in different climatic conditions	University of Zurich (GEO)		15763868		GSM3912272: 245-1HD; Tribolium castaneum; RNA-Seq	SRP212667	SRS5044539
SRX6385020	Cro1	Transcriptome of Tribolium castaneum in different climatic conditions	University of Zurich (GEO)		12628933		GSM3912271: 245-1H; Tribolium castaneum; RNA-Seq	SRP212667	SRS5044538
SRX6385019	Cro1	Transcriptome of Tribolium castaneum in different climatic conditions	University of Zurich (GEO)		11613402		GSM3912270: 245-1D; Tribolium castaneum; RNA-Seq	SRP212667	SRS5044537
SRX6385018	Cro1	Transcriptome of Tribolium castaneum in different climatic conditions	University of Zurich (GEO)		15679284		GSM3912269: 245-1CT; Tribolium castaneum; RNA-Seq	SRP212667	SRS5044536
SRX6385017	Cro1	Transcriptome of Tribolium castaneum in different climatic conditions	University of Zurich (GEO)	0	18086526		GSM3912268: 1077-4HD; Tribolium castaneum; RNA-Seq	SRP212667	SRS5044535
SRX6385016	Cro1	Transcriptome of Tribolium castaneum in different climatic conditions	University of Zurich (GEO)		9119608		GSM3912267: 1077-4H; Tribolium castaneum; RNA-Seq	SRP212667	SRS5044534
SRX6385015	Cro1	Transcriptome of Tribolium castaneum in different climatic conditions	University of Zurich (GEO)		23954412		GSM3912266: 1077-4D; Tribolium castaneum; RNA-Seq	SRP212667	SRS5044533
SRX6385014	Cro1	Transcriptome of Tribolium castaneum in different climatic conditions	University of Zurich (GEO)		12556205		GSM3912265: 1077-4CT; Tribolium castaneum; RNA-Seq	SRP212667	SRS5044532
SRX6385013	Cro1	Transcriptome of Tribolium castaneum in different climatic conditions	University of Zurich (GEO)		17424961		GSM3912264: 1077-3HD; Tribolium castaneum; RNA-Seq	SRP212667	SRS5044531
SRX6385012	Cro1	Transcriptome of Tribolium castaneum in different climatic conditions	University of Zurich (GEO)		23579386		GSM3912263: 1077-3H; Tribolium castaneum; RNA-Seq	SRP212667	SRS5044530
SRX6385011	Cro1	Transcriptome of Tribolium castaneum in different climatic conditions	University of Zurich (GEO)		12798375		GSM3912262: 1077-3D; Tribolium castaneum; RNA-Seq	SRP212667	SRS5044529
SRX6385010	Cro1	Transcriptome of Tribolium castaneum in different climatic conditions	University of Zurich (GEO)		14399678		GSM3912261: 1077-3CT; Tribolium castaneum; RNA-Seq	SRP212667	SRS5044528
SRX6385009	Cro1	Transcriptome of Tribolium castaneum in different climatic conditions	University of Zurich (GEO)	0	22135858		GSM3912260: 1077-2HD; Tribolium castaneum; RNA-Seq	SRP212667	SRS5044527
SRX6385008	Cro1	Transcriptome of Tribolium castaneum in different climatic conditions	University of Zurich (GEO)		23901964		GSM3912259: 1077-2H; Tribolium castaneum; RNA-Seq	SRP212667	SRS5044526
SRX6385007	Cro1	Transcriptome of Tribolium castaneum in different climatic conditions	University of Zurich (GEO)		15156840		GSM3912258: 1077-2D; Tribolium castaneum; RNA-Seq	SRP212667	SRS5044525
SRX6385006	Cro1	Transcriptome of Tribolium castaneum in different climatic conditions	University of Zurich (GEO)		13169976		GSM3912257: 1077-2CT; Tribolium castaneum; RNA-Seq	SRP212667	SRS5044524
SRX6385005	Cro1	Transcriptome of Tribolium castaneum in different climatic conditions	University of Zurich (GEO)		21195062		GSM3912256: 1077-1HD; Tribolium castaneum; RNA-Seq	SRP212667	SRS5044523
SRX6385004	Cro1	Transcriptome of Tribolium castaneum in different climatic conditions	University of Zurich (GEO)		20323309		GSM3912255: 1077-1H; Tribolium castaneum; RNA-Seq	SRP212667	SRS5044522
SRX6385003	Cro1	Transcriptome of Tribolium castaneum in different climatic conditions	University of Zurich (GEO)		11153281		GSM3912254: 1077-1D; Tribolium castaneum; RNA-Seq	SRP212667	SRS5044521
SRX6385002	Cro1	Transcriptome of Tribolium castaneum in different climatic conditions	University of Zurich (GEO)		12692974		GSM3912253: 1077-1CT; Tribolium castaneum; RNA-Seq	SRP212667	SRS5044520
SRX6385001	Cro1	Transcriptome of Tribolium castaneum in different climatic conditions	University of Zurich (GEO)		16568461		GSM3912252: 103-4HD; Tribolium castaneum; RNA-Seq	SRP212667	SRS5044519
SRX6385000	Cro1	Transcriptome of Tribolium castaneum in different climatic conditions	University of Zurich (GEO)		13316820		GSM3912251: 103-4H; Tribolium castaneum; RNA-Seq	SRP212667	SRS5044518
SRX6384999	Cro1	Transcriptome of Tribolium castaneum in different climatic conditions	University of Zurich (GEO)	0	20274063		GSM3912250: 103-4D; Tribolium castaneum; RNA-Seq	SRP212667	SRS5044517
SRX6384998	Cro1	Transcriptome of Tribolium castaneum in different climatic conditions	University of Zurich (GEO)		15243032		GSM3912249: 103-4CT; Tribolium castaneum; RNA-Seq	SRP212667	SRS5044516
SRX6384997	Cro1	Transcriptome of Tribolium castaneum in different climatic conditions	University of Zurich (GEO)		16711522		GSM3912248: 103-3HD; Tribolium castaneum; RNA-Seq	SRP212667	SRS5044515
SRX6384996	Cro1	Transcriptome of Tribolium castaneum in different climatic conditions	University of Zurich (GEO)		17325627		GSM3912247: 103-3H; Tribolium castaneum; RNA-Seq	SRP212667	SRS5044514
SRX6384995	Cro1	Transcriptome of Tribolium castaneum in different climatic conditions	University of Zurich (GEO)		17060796		GSM3912246: 103-3D; Tribolium castaneum; RNA-Seq	SRP212667	SRS5044513
SRX6384994	Cro1	Transcriptome of Tribolium castaneum in different climatic conditions	University of Zurich (GEO)	0	15198111		GSM3912245: 103-3CT; Tribolium castaneum; RNA-Seq	SRP212667	SRS5044512
SRX6384993	Cro1	Transcriptome of Tribolium castaneum in different climatic conditions	University of Zurich (GEO)		15809133		GSM3912244: 103-2HD; Tribolium castaneum; RNA-Seq	SRP212667	SRS5044511
SRX6384992	Cro1	Transcriptome of Tribolium castaneum in different climatic conditions	University of Zurich (GEO)		17168332		GSM3912243: 103-2H; Tribolium castaneum; RNA-Seq	SRP212667	SRS5044509
SRX6384991	Cro1	Transcriptome of Tribolium castaneum in different climatic conditions	University of Zurich (GEO)		16037517		GSM3912242: 103-2D; Tribolium castaneum; RNA-Seq	SRP212667	SRS5044510
SRX6384990	Cro1	Transcriptome of Tribolium castaneum in different climatic conditions	University of Zurich (GEO)		16709999		GSM3912241: 103-2CT; Tribolium castaneum; RNA-Seq	SRP212667	SRS5044508
SRX6384989	Cro1	Transcriptome of Tribolium castaneum in different climatic conditions	University of Zurich (GEO)		16016132		GSM3912240: 103-1HD; Tribolium castaneum; RNA-Seq	SRP212667	SRS5044507
SRX6384988	Cro1	Transcriptome of Tribolium castaneum in different climatic conditions	University of Zurich (GEO)		18893825		GSM3912239: 103-1H; Tribolium castaneum; RNA-Seq	SRP212667	SRS5044506
SRX6384987	Cro1	Transcriptome of Tribolium castaneum in different climatic conditions	University of Zurich (GEO)	0	12840385		GSM3912238: 103-1D; Tribolium castaneum; RNA-Seq	SRP212667	SRS5044505
SRX6384986	Cro1	Transcriptome of Tribolium castaneum in different climatic conditions	University of Zurich (GEO)		24493816		GSM3912237: 103-1CT; Tribolium castaneum; RNA-Seq	SRP212667	SRS5044504
SRX6384985	Cro1	Transcriptome of Tribolium castaneum in different climatic conditions	University of Zurich (GEO)		13333849		GSM3912236: 1005-4HD; Tribolium castaneum; RNA-Seq	SRP212667	SRS5044503
SRX6384984	Cro1	Transcriptome of Tribolium castaneum in different climatic conditions	University of Zurich (GEO)		12849477		GSM3912235: 1005-4H; Tribolium castaneum; RNA-Seq	SRP212667	SRS5044502
SRX6384983	Cro1	Transcriptome of Tribolium castaneum in different climatic conditions	University of Zurich (GEO)		14683464		GSM3912234: 1005-4D; Tribolium castaneum; RNA-Seq	SRP212667	SRS5044500
SRX6384982	Cro1	Transcriptome of Tribolium castaneum in different climatic conditions	University of Zurich (GEO)		12123051		GSM3912233: 1005-4CT; Tribolium castaneum; RNA-Seq	SRP212667	SRS5044501
SRX6384981	Cro1	Transcriptome of Tribolium castaneum in different climatic conditions	University of Zurich (GEO)		15586992		GSM3912232: 1005-3HD; Tribolium castaneum; RNA-Seq	SRP212667	SRS5044499
SRX6384980	Cro1	Transcriptome of Tribolium castaneum in different climatic conditions	University of Zurich (GEO)	0	15140741		GSM3912231: 1005-3H; Tribolium castaneum; RNA-Seq	SRP212667	SRS5044498
SRX6384979	Cro1	Transcriptome of Tribolium castaneum in different climatic conditions	University of Zurich (GEO)		17609061		GSM3912230: 1005-3D; Tribolium castaneum; RNA-Seq	SRP212667	SRS5044497
SRX6384978	Cro1	Transcriptome of Tribolium castaneum in different climatic conditions	University of Zurich (GEO)		13794611		GSM3912229: 1005-3CT; Tribolium castaneum; RNA-Seq	SRP212667	SRS5044496
SRX6384977	Cro1	Transcriptome of Tribolium castaneum in different climatic conditions	University of Zurich (GEO)		12497941		GSM3912228: 1005-2HD; Tribolium castaneum; RNA-Seq	SRP212667	SRS5044495
SRX6384976	Cro1	Transcriptome of Tribolium castaneum in different climatic conditions	University of Zurich (GEO)	0	12918494		GSM3912227: 1005-2H; Tribolium castaneum; RNA-Seq	SRP212667	SRS5044494
SRX6384975	Cro1	Transcriptome of Tribolium castaneum in different climatic conditions	University of Zurich (GEO)		21900520		GSM3912226: 1005-2D; Tribolium castaneum; RNA-Seq	SRP212667	SRS5044493
SRX6384974	Cro1	Transcriptome of Tribolium castaneum in different climatic conditions	University of Zurich (GEO)		13002233		GSM3912225: 1005-2CT; Tribolium castaneum; RNA-Seq	SRP212667	SRS5044492
SRX6384973	Cro1	Transcriptome of Tribolium castaneum in different climatic conditions	University of Zurich (GEO)		14201924		GSM3912224: 1005-1HD; Tribolium castaneum; RNA-Seq	SRP212667	SRS5044489
SRX6384972	Cro1	Transcriptome of Tribolium castaneum in different climatic conditions	University of Zurich (GEO)		11740349		GSM3912223: 1005-1H; Tribolium castaneum; RNA-Seq	SRP212667	SRS5044490
SRX6384971	Cro1	Transcriptome of Tribolium castaneum in different climatic conditions	University of Zurich (GEO)		12251854		GSM3912222: 1005-1D; Tribolium castaneum; RNA-Seq	SRP212667	SRS5044491
SRX6384970	Cro1	Transcriptome of Tribolium castaneum in different climatic conditions	University of Zurich (GEO)		13961516		GSM3912221: 1005-1CT; Tribolium castaneum; RNA-Seq	SRP212667	SRS5044488
SRX6812159	Unknown	Insect tissue specific RNAseq	Harvard University	>5000	32868910	0.0023	Tcas_GT_female_sample2	SRP220521	SRS5353197
SRX6812158	Unknown	Insect tissue specific RNAseq	Harvard University	>1000	46486630	0.0057	Tcas_GT_male_sample2	SRP220521	SRS5353196
SRX6812157	Unknown	Insect tissue specific RNAseq	Harvard University	>1000	14007342	0.38%	Tcas_Ovary_sample2	SRP220521	SRS5353195
SRX6812156	Unknown	Insect tissue specific RNAseq	Harvard University	>1000	16479740	0.0056	Tcas_Testes_sample2	SRP220521	SRS5353194
SRX6812155	Unknown	Insect tissue specific RNAseq	Harvard University	>1000	26366833	0.0026	Tcas_GT_female_sample1	SRP220521	SRS5353193
SRX6812154	Unknown	Insect tissue specific RNAseq	Harvard University	>1000	16162362	0.0059	Tcas_GT_male_sample1	SRP220521	SRS5353192
SRX6812151	Unknown	Insect tissue specific RNAseq	Harvard University	>1000	25758722	0.0012	Tcas_Ovary_sample1	SRP220521	SRS5353189
SRX6812150	Unknown	Insect tissue specific RNAseq	Harvard University	>1000	10478130	0.002	Tcas_Testes_sample1	SRP220521	SRS5353188
SRX6809005	Unknown	Insect tissue specific RNAseq	Harvard University	>1000	19405781	0.0023	Tcas_GT_female_sample2	SRP220521	SRS5353197
SRX6809004	Unknown	Insect tissue specific RNAseq	Harvard University	>1000	16292841	0.0057	Tcas_GT_male_sample2	SRP220521	SRS5353196
SRX6809003	Unknown	Insect tissue specific RNAseq	Harvard University	>1000	8298738	0.0038	Tcas_Ovary_sample2	SRP220521	SRS5353195
SRX6809002	Unknown	Insect tissue specific RNAseq	Harvard University	>1000	8315358	0.0055	Tcas_Testes_sample2	SRP220521	SRS5353194
SRX6809001	Unknown	Insect tissue specific RNAseq	Harvard University	>1000	15145879	0.0026	Tcas_GT_female_sample1	SRP220521	SRS5353193
SRX6809000	Unknown	Insect tissue specific RNAseq	Harvard University	>1000	9467351	0.0059	Tcas_GT_male_sample1	SRP220521	SRS5353192
SRX6808997	Unknown	Insect tissue specific RNAseq	Harvard University	>1000	13380874	0.0012	Tcas_Ovary_sample1	SRP220521	SRS5353189
SRX6808996	Unknown	Insect tissue specific RNAseq	Harvard University	>1000	7527736	0.0021	Tcas_Testes_sample1	SRP220521	SRS5353188
SRX6408837	Cro1	Tribolium castaneum experimental evolution	University of Münster (GEO)	>5000	21331917	0.006	GSM3929391: F11316: Unspecific immunity line 1; Tribolium castaneum; RNA-Seq	SRP213182	SRS5066283
SRX6408836	Cro1	Tribolium castaneum experimental evolution	University of Münster (GEO)	>5000	21573002	0.001	GSM3929390: F11315: Unspecific immunity line 2; Tribolium castaneum; RNA-Seq	SRP213182	SRS5066282
SRX6408835	Cro1	Tribolium castaneum experimental evolution	University of Münster (GEO)	>5000	21620387	0.0026	GSM3929389: F11314: Specific immunity line 5; Tribolium castaneum; RNA-Seq	SRP213182	SRS5066281
SRX6408834	Cro1	Tribolium castaneum experimental evolution	University of Münster (GEO)	>5000	15991217	0.0006	GSM3929388: F11313: Unspecific immunity line 5; Tribolium castaneum; RNA-Seq	SRP213182	SRS5066280
SRX6408833	Cro1	Tribolium castaneum experimental evolution	University of Münster (GEO)	>5000	15505967	0.33%	GSM3929387: F11312: Specific immunity line 6; Tribolium castaneum; RNA-Seq	SRP213182	SRS5066279
SRX6408832	Cro1	Tribolium castaneum experimental evolution	University of Münster (GEO)	738	14757582	<0.01%	GSM3929386: F11311: Untreated control line 1; Tribolium castaneum; RNA-Seq	SRP213182	SRS5066278
SRX6408831	Cro1	Tribolium castaneum experimental evolution	University of Münster (GEO)	>5000	20237566	0.0064	GSM3929385: F11310: Unspecific immunity line 1; Tribolium castaneum; RNA-Seq	SRP213182	SRS5066277
SRX6408830	Cro1	Tribolium castaneum experimental evolution	University of Münster (GEO)	>5000	14002141	0.005	GSM3929384: F11309: Specific immunity line 6; Tribolium castaneum; RNA-Seq	SRP213182	SRS5066276
SRX6408829	Cro1	Tribolium castaneum experimental evolution	University of Münster (GEO)	>5000	16785253	0.0059	GSM3929383: F11308: Unspecific immunity line 4; Tribolium castaneum; RNA-Seq	SRP213182	SRS5066275
SRX6408828	Cro1	Tribolium castaneum experimental evolution	University of Münster (GEO)	>5000	15572477	0.0034	GSM3929382: F11307: Unspecific immunity line 2; Tribolium castaneum; RNA-Seq	SRP213182	SRS5066274
SRX6408827	Cro1	Tribolium castaneum experimental evolution	University of Münster (GEO)	95	17346570	<0.01%	GSM3929381: F11306: Untreated control line 2; Tribolium castaneum; RNA-Seq	SRP213182	SRS5066273
SRX6408826	Cro1	Tribolium castaneum experimental evolution	University of Münster (GEO)	>5000	13377588	0.0028	GSM3929380: F11305: Specific immunity line 3; Tribolium castaneum; RNA-Seq	SRP213182	SRS5066272
SRX6408825	Cro1	Tribolium castaneum experimental evolution	University of Münster (GEO)	149	15527177	<0.01%	GSM3929379: F11304: Unspecific immunity line 6; Tribolium castaneum; RNA-Seq	SRP213182	SRS5066271
SRX6408824	Cro1	Tribolium castaneum experimental evolution	University of Münster (GEO)	>5000	13281893	0.0037	GSM3929378: F11303: Specific immunity line 1; Tribolium castaneum; RNA-Seq	SRP213182	SRS5066270
SRX6408823	Cro1	Tribolium castaneum experimental evolution	University of Münster (GEO)	>5000	18427775	0.0067	GSM3929377: F11302: Unspecific immunity line 1; Tribolium castaneum; RNA-Seq	SRP213182	SRS5066269
SRX6408822	Cro1	Tribolium castaneum experimental evolution	University of Münster (GEO)	>5000	17022709	0.002	GSM3929376: F11301: Specific immunity line 4; Tribolium castaneum; RNA-Seq	SRP213182	SRS5066268
SRX6408821	Cro1	Tribolium castaneum experimental evolution	University of Münster (GEO)	>5000	20815720	0.0018	GSM3929375: F11300: Specific immunity line 4; Tribolium castaneum; RNA-Seq	SRP213182	SRS5066267
SRX6408820	Cro1	Tribolium castaneum experimental evolution	University of Münster (GEO)	>5000	18293350	0.002	GSM3929374: F11299: Specific immunity line 4; Tribolium castaneum; RNA-Seq	SRP213182	SRS5066266
SRX6408819	Cro1	Tribolium castaneum experimental evolution	University of Münster (GEO)	70	17205364	<0.01%	GSM3929373: F11298: Untreated control line 3; Tribolium castaneum; RNA-Seq	SRP213182	SRS5066265
SRX6408818	Cro1	Tribolium castaneum experimental evolution	University of Münster (GEO)	>5000	16984925	0.003	GSM3929372: F11297: Specific immunity line 5; Tribolium castaneum; RNA-Seq	SRP213182	SRS5066264
SRX6408817	Cro1	Tribolium castaneum experimental evolution	University of Münster (GEO)	>5000	16759719	0.0059	GSM3929371: F11296: Specific immunity line 1; Tribolium castaneum; RNA-Seq	SRP213182	SRS5066263
SRX6408816	Cro1	Tribolium castaneum experimental evolution	University of Münster (GEO)	303	15508047	<0.01%	GSM3929370: F11295: Unspecific immunity line 6; Tribolium castaneum; RNA-Seq	SRP213182	SRS5066262
SRX6408815	Cro1	Tribolium castaneum experimental evolution	University of Münster (GEO)	>5000	16492940	0.0043	GSM3929369: F11294: Specific immunity line 3; Tribolium castaneum; RNA-Seq	SRP213182	SRS5066261
SRX6408814	Cro1	Tribolium castaneum experimental evolution	University of Münster (GEO)	>5000	19477418	0.0037	GSM3929368: F11293: Specific immunity line 6; Tribolium castaneum; RNA-Seq	SRP213182	SRS5066260
SRX6408813	Cro1	Tribolium castaneum experimental evolution	University of Münster (GEO)	>5000	19208800	0.003	GSM3929367: F11292: Specific immunity line 1; Tribolium castaneum; RNA-Seq	SRP213182	SRS5066259
SRX6408812	Cro1	Tribolium castaneum experimental evolution	University of Münster (GEO)	>5000	18461582	0.002	GSM3929366: F11291: Unspecific immunity line 2; Tribolium castaneum; RNA-Seq	SRP213182	SRS5066258
SRX6408811	Cro1	Tribolium castaneum experimental evolution	University of Münster (GEO)	494	17641883	<0.01%	GSM3929365: F11290: Untreated control line 1; Tribolium castaneum; RNA-Seq	SRP213182	SRS5066257
SRX6408810	Cro1	Tribolium castaneum experimental evolution	University of Münster (GEO)	98	19251720	<0.01%	GSM3929364: F11289: Untreated control line 3; Tribolium castaneum; RNA-Seq	SRP213182	SRS5066256
SRX6408809	Cro1	Tribolium castaneum experimental evolution	University of Münster (GEO)	>5000	18051480	0.0048	GSM3929363: F11288: Specific immunity line 6; Tribolium castaneum; RNA-Seq	SRP213182	SRS5066255
SRX6408808	Cro1	Tribolium castaneum experimental evolution	University of Münster (GEO)	>5000	18192522	0.0031	GSM3929362: F11287: Specific immunity line 5; Tribolium castaneum; RNA-Seq	SRP213182	SRS5066254
SRX6408807	Cro1	Tribolium castaneum experimental evolution	University of Münster (GEO)	>1000	15263513	0.0037	GSM3929361: F11286: Specific immunity line 5; Tribolium castaneum; RNA-Seq	SRP213182	SRS5066253
SRX6408806	Cro1	Tribolium castaneum experimental evolution	University of Münster (GEO)	>5000	19162768	0.0027	GSM3929360: F11285: Specific immunity line 2; Tribolium castaneum; RNA-Seq	SRP213182	SRS5066252
SRX6408805	Cro1	Tribolium castaneum experimental evolution	University of Münster (GEO)	>5000	16219143	0.0072	GSM3929359: F11284: Unspecific immunity line 3; Tribolium castaneum; RNA-Seq	SRP213182	SRS5066251
SRX6408804	Cro1	Tribolium castaneum experimental evolution	University of Münster (GEO)	109	15011569	0.9254	GSM3929358: F11283: Unspecific immunity line 6; Tribolium castaneum; RNA-Seq	SRP213182	SRS5066250
SRX6408803	Cro1	Tribolium castaneum experimental evolution	University of Münster (GEO)	61	18172723	0.9317	GSM3929357: F11282: Untreated control line 3; Tribolium castaneum; RNA-Seq	SRP213182	SRS5066249
SRX6408802	Cro1	Tribolium castaneum experimental evolution	University of Münster (GEO)	>5000	16982117	0.0051	GSM3929356: F11281: Unspecific immunity line 3; Tribolium castaneum; RNA-Seq	SRP213182	SRS5066248
SRX6408801	Cro1	Tribolium castaneum experimental evolution	University of Münster (GEO)	>5000	16245844	0.0051	GSM3929355: F11280: Unspecific immunity line 4; Tribolium castaneum; RNA-Seq	SRP213182	SRS5066247
SRX6408800	Cro1	Tribolium castaneum experimental evolution	University of Münster (GEO)	79	13916926	<0.01%	GSM3929354: F11279: Unspecific immunity line 6; Tribolium castaneum; RNA-Seq	SRP213182	SRS5066246
SRX6408799	Cro1	Tribolium castaneum experimental evolution	University of Münster (GEO)	>1000	14712776	0.0048	GSM3929353: F11278: Specific immunity line 2; Tribolium castaneum; RNA-Seq	SRP213182	SRS5066245
SRX6408798	Cro1	Tribolium castaneum experimental evolution	University of Münster (GEO)	>5000	15207365	0.0083	GSM3929352: F11277: Unspecific immunity line 3; Tribolium castaneum; RNA-Seq	SRP213182	SRS5066244
SRX6408797	Cro1	Tribolium castaneum experimental evolution	University of Münster (GEO)	>5000	13837537	0.0048	GSM3929351: F11276: Specific immunity line 2; Tribolium castaneum; RNA-Seq	SRP213182	SRS5066243
SRX6408796	Cro1	Tribolium castaneum experimental evolution	University of Münster (GEO)	>5000	16070742	<0.01%	GSM3929350: F11275: Untreated control line 1; Tribolium castaneum; RNA-Seq	SRP213182	SRS5066242
SRX6408795	Cro1	Tribolium castaneum experimental evolution	University of Münster (GEO)	>5000	18565423	0.0015	GSM3929349: F11274: Unspecific immunity line 2; Tribolium castaneum; RNA-Seq	SRP213182	SRS5066241
SRX6408794	Cro1	Tribolium castaneum experimental evolution	University of Münster (GEO)	>5000	15350948	0.0083	GSM3929348: F11273: Unspecific immunity line 1; Tribolium castaneum; RNA-Seq	SRP213182	SRS5066240
SRX6408793	Cro1	Tribolium castaneum experimental evolution	University of Münster (GEO)	165	16051034	<0.01%	GSM3929347: F11272: Untreated control line 2; Tribolium castaneum; RNA-Seq	SRP213182	SRS5066239
SRX6408792	Cro1	Tribolium castaneum experimental evolution	University of Münster (GEO)		14793190	0.005	GSM3929346: F11271: Unspecific immunity line 4; Tribolium castaneum; RNA-Seq	SRP213182	SRS5066238
SRX6408791	Cro1	Tribolium castaneum experimental evolution	University of Münster (GEO)		15477315	0.0003	GSM3929345: F11270: Unspecific immunity line 5; Tribolium castaneum; RNA-Seq	SRP213182	SRS5066237
SRX6408790	Cro1	Tribolium castaneum experimental evolution	University of Münster (GEO)	>1000	15955138	0.004	GSM3929344: F11269: Specific immunity line 3; Tribolium castaneum; RNA-Seq	SRP213182	SRS5066236
SRX6408789	Cro1	Tribolium castaneum experimental evolution	University of Münster (GEO)	93	17067642	0.9319	GSM3929343: F11268: Untreated control line 3; Tribolium castaneum; RNA-Seq	SRP213182	SRS5066235
SRX6408788	Cro1	Tribolium castaneum experimental evolution	University of Münster (GEO)		16492101	0.0058	GSM3929342: F11267: Unspecific immunity line 4; Tribolium castaneum; RNA-Seq	SRP213182	SRS5066234
SRX6408787	Cro1	Tribolium castaneum experimental evolution	University of Münster (GEO)		16004592	0.0014	GSM3929341: F11266: Specific immunity line 4; Tribolium castaneum; RNA-Seq	SRP213182	SRS5066233
SRX6408786	Cro1	Tribolium castaneum experimental evolution	University of Münster (GEO)	176	17124754	<0.01%	GSM3929340: F11265: Untreated control line 1; Tribolium castaneum; RNA-Seq	SRP213182	SRS5066232
SRX6408785	Cro1	Tribolium castaneum experimental evolution	University of Münster (GEO)		16758696	0.0007	GSM3929339: F11264: Unspecific immunity line 5; Tribolium castaneum; RNA-Seq	SRP213182	SRS5066231
SRX6408784	Cro1	Tribolium castaneum experimental evolution	University of Münster (GEO)	>1000	15622373	0.007	GSM3929338: F11263: Unspecific immunity line 3; Tribolium castaneum; RNA-Seq	SRP213182	SRS5066230
SRX6408783	Cro1	Tribolium castaneum experimental evolution	University of Münster (GEO)	256	15513136	<0.01%	GSM3929337: F11262: Untreated control line 2; Tribolium castaneum; RNA-Seq	SRP213182	SRS5066229
SRX6408782	Cro1	Tribolium castaneum experimental evolution	University of Münster (GEO)		14237332	0.0055	GSM3929336: F11261: Specific immunity line 2; Tribolium castaneum; RNA-Seq	SRP213182	SRS5066228
SRX6408781	Cro1	Tribolium castaneum experimental evolution	University of Münster (GEO)		18186932	0.0048	GSM3929335: F11260: Specific immunity line 3; Tribolium castaneum; RNA-Seq	SRP213182	SRS5066227
SRX6408780	Cro1	Tribolium castaneum experimental evolution	University of Münster (GEO)		15759651	0.0014	GSM3929334: F11259: Unspecific immunity line 5; Tribolium castaneum; RNA-Seq	SRP213182	SRS5066226
SRX6408779	Cro1	Tribolium castaneum experimental evolution	University of Münster (GEO)	131	18619779	0.9293	GSM3929333: F11258: Untreated control line 2; Tribolium castaneum; RNA-Seq	SRP213182	SRS5066225
SRX6408778	Cro1	Tribolium castaneum experimental evolution	University of Münster (GEO)	>5000	14475578	0.0062	GSM3929332: F11257: Specific immunity line 1; Tribolium castaneum; RNA-Seq	SRP213182	SRS5066224
SRX425562	San Bernardino	The extraembryonic serosa is a frontier epithelium providing the insect egg with a full-range innate immune response	Leiden University (GEO)	0	26619317		GSM1305936: Tc-zen1 Septic3; Tribolium castaneum; RNA-Seq	SRP035347	SRS529190
SRX425561	San Bernardino	The extraembryonic serosa is a frontier epithelium providing the insect egg with a full-range innate immune response	Leiden University (GEO)		17096776		GSM1305935: Tc-zen1 Septic2; Tribolium castaneum; RNA-Seq	SRP035347	SRS529189
SRX425560	San Bernardino	The extraembryonic serosa is a frontier epithelium providing the insect egg with a full-range innate immune response	Leiden University (GEO)		10824260		GSM1305934: Tc-zen1 Septic1; Tribolium castaneum; RNA-Seq	SRP035347	SRS529188
SRX425559	San Bernardino	The extraembryonic serosa is a frontier epithelium providing the insect egg with a full-range innate immune response	Leiden University (GEO)		30108459		GSM1305933: Tc-zen1 Sterile3; Tribolium castaneum; RNA-Seq	SRP035347	SRS529186
SRX425558	San Bernardino	The extraembryonic serosa is a frontier epithelium providing the insect egg with a full-range innate immune response	Leiden University (GEO)		14193681		GSM1305932: Tc-zen1 Sterile2; Tribolium castaneum; RNA-Seq	SRP035347	SRS529187
SRX425557	San Bernardino	The extraembryonic serosa is a frontier epithelium providing the insect egg with a full-range innate immune response	Leiden University (GEO)	0	13345062		GSM1305931: Tc-zen1 Sterile1; Tribolium castaneum; RNA-Seq	SRP035347	SRS529184
SRX425556	San Bernardino	The extraembryonic serosa is a frontier epithelium providing the insect egg with a full-range innate immune response	Leiden University (GEO)		32844069		GSM1305930: Tc-zen1 NaÃ¯ve3; Tribolium castaneum; RNA-Seq	SRP035347	SRS529185
SRX425555	San Bernardino	The extraembryonic serosa is a frontier epithelium providing the insect egg with a full-range innate immune response	Leiden University (GEO)		12600518		GSM1305929: Tc-zen1 NaÃ¯ve2; Tribolium castaneum; RNA-Seq	SRP035347	SRS529183
SRX425554	San Bernardino	The extraembryonic serosa is a frontier epithelium providing the insect egg with a full-range innate immune response	Leiden University (GEO)	0	13061720		GSM1305928: Tc-zen1 NaÃ¯ve1; Tribolium castaneum; RNA-Seq	SRP035347	SRS529182
SRX425553	San Bernardino	The extraembryonic serosa is a frontier epithelium providing the insect egg with a full-range innate immune response	Leiden University (GEO)		20931704		GSM1305927: Control Septic3; Tribolium castaneum; RNA-Seq	SRP035347	SRS529181
SRX425552	San Bernardino	The extraembryonic serosa is a frontier epithelium providing the insect egg with a full-range innate immune response	Leiden University (GEO)	0	14188387		GSM1305926: Control Septic2; Tribolium castaneum; RNA-Seq	SRP035347	SRS529180
SRX425551	San Bernardino	The extraembryonic serosa is a frontier epithelium providing the insect egg with a full-range innate immune response	Leiden University (GEO)		11011204		GSM1305925: Control Septic1; Tribolium castaneum; RNA-Seq	SRP035347	SRS529179
SRX425550	San Bernardino	The extraembryonic serosa is a frontier epithelium providing the insect egg with a full-range innate immune response	Leiden University (GEO)		22854139		GSM1305924: Control Sterile3; Tribolium castaneum; RNA-Seq	SRP035347	SRS529178
SRX425549	San Bernardino	The extraembryonic serosa is a frontier epithelium providing the insect egg with a full-range innate immune response	Leiden University (GEO)	0	13854697		GSM1305923: Control Sterile2; Tribolium castaneum; RNA-Seq	SRP035347	SRS529176
SRX425548	San Bernardino	The extraembryonic serosa is a frontier epithelium providing the insect egg with a full-range innate immune response	Leiden University (GEO)		14534713		GSM1305922: Control Sterile1; Tribolium castaneum; RNA-Seq	SRP035347	SRS529177
SRX425547	San Bernardino	The extraembryonic serosa is a frontier epithelium providing the insect egg with a full-range innate immune response	Leiden University (GEO)	0	31670620		GSM1305921: Control NaÃ¯ve3; Tribolium castaneum; RNA-Seq	SRP035347	SRS529175
SRX425546	San Bernardino	The extraembryonic serosa is a frontier epithelium providing the insect egg with a full-range innate immune response	Leiden University (GEO)		13259888		GSM1305920: Control NaÃ¯ve2; Tribolium castaneum; RNA-Seq	SRP035347	SRS529174
SRX425545	San Bernardino	The extraembryonic serosa is a frontier epithelium providing the insect egg with a full-range innate immune response	Leiden University (GEO)		16958858		GSM1305919: Control NaÃ¯ve1; Tribolium castaneum; RNA-Seq	SRP035347	SRS529173
SRX425544	San Bernardino	The extraembryonic serosa is a frontier epithelium providing the insect egg with a full-range innate immune response	Leiden University (GEO)		32428789		GSM1305918: Wildtype Septic3; Tribolium castaneum; RNA-Seq	SRP035347	SRS529172
SRX425543	San Bernardino	The extraembryonic serosa is a frontier epithelium providing the insect egg with a full-range innate immune response	Leiden University (GEO)	0	13441352		GSM1305917: Wildtype Septic2; Tribolium castaneum; RNA-Seq	SRP035347	SRS529171
SRX425542	San Bernardino	The extraembryonic serosa is a frontier epithelium providing the insect egg with a full-range innate immune response	Leiden University (GEO)		12560780		GSM1305916: Wildtype Septic1; Tribolium castaneum; RNA-Seq	SRP035347	SRS529170
SRX425541	San Bernardino	The extraembryonic serosa is a frontier epithelium providing the insect egg with a full-range innate immune response	Leiden University (GEO)		38632764		GSM1305915: Wildtype Sterile3; Tribolium castaneum; RNA-Seq	SRP035347	SRS529169
SRX425540	San Bernardino	The extraembryonic serosa is a frontier epithelium providing the insect egg with a full-range innate immune response	Leiden University (GEO)	0	10912683		GSM1305914: Wildtype Sterile2; Tribolium castaneum; RNA-Seq	SRP035347	SRS529168
SRX425539	San Bernardino	The extraembryonic serosa is a frontier epithelium providing the insect egg with a full-range innate immune response	Leiden University (GEO)		12502204		GSM1305913: Wildtype Sterile1; Tribolium castaneum; RNA-Seq	SRP035347	SRS529166
SRX425538	San Bernardino	The extraembryonic serosa is a frontier epithelium providing the insect egg with a full-range innate immune response	Leiden University (GEO)	0	34200305		GSM1305912: Wildtype NaÃ¯ve3; Tribolium castaneum; RNA-Seq	SRP035347	SRS529167
SRX425537	San Bernardino	The extraembryonic serosa is a frontier epithelium providing the insect egg with a full-range innate immune response	Leiden University (GEO)		14854997		GSM1305911: Wildtype NaÃ¯ve2; Tribolium castaneum; RNA-Seq	SRP035347	SRS529165
SRX425536	San Bernardino	The extraembryonic serosa is a frontier epithelium providing the insect egg with a full-range innate immune response	Leiden University (GEO)		16809197		GSM1305910: Wildtype NaÃ¯ve1; Tribolium castaneum; RNA-Seq	SRP035347	SRS529164
SRX5361487	Unknown	RNA-seq for T3	Nangjing Normal University	>5000	7460344	0.067021	RNA-seq of RNAi after T3a	SRP185596	SRS4352062
SRX5361486	Unknown	RNA-seq for T3	Nangjing Normal University	>5000	7059689	0.0708246	RNA-seq of RNAi after T3b	SRP185596	SRS4352061
SRX5329748	KS	CPG RNAi knockdown RNA-seq	USDA	0	1868387		Tcas_RNAseq_control	SRP183471	SRS4324318
SRX5329747	Unknown	CPG RNAi knockdown RNA-seq	USDA	0	2048619		Tcas_RNAseq_control	SRP183471	SRS4324318
SRX5329746	Unknown	CPG RNAi knockdown RNA-seq	USDA	0	1629793		Tcas_RNAseq_mock	SRP183471	SRS4324317
SRX5329745	Unknown	CPG RNAi knockdown RNA-seq	USDA	0	2353795		Tcas_RNAseq_control	SRP183471	SRS4324318
SRX5329744	Unknown	CPG RNAi knockdown RNA-seq	USDA		2119823		Tcas_RNAseq_mock	SRP183471	SRS4324317
SRX5329743	Unknown	CPG RNAi knockdown RNA-seq	USDA		2512877		Tcas_RNAseq_mock	SRP183471	SRS4324317
SRX5329742	Unknown	CPG RNAi knockdown RNA-seq	USDA	0	6437368		Tcas_RNAseq_CPG	SRP183471	SRS4324316
SRX5329741	Unknown	CPG RNAi knockdown RNA-seq	USDA	0	9631718		Tcas_RNAseq_CPG	SRP183471	SRS4324316
SRX5329740	Unknown	CPG RNAi knockdown RNA-seq	USDA		7722490		Tcas_RNAseq_CPG	SRP183471	SRS4324316
SRX5103190	Unknown	Tribolium castaneum Transcriptome under UV-B stress	South China Agriculture University	>5000	8135043	0.0614625	Tribolium castaneum Transcriptome under UV-B stress	SRP172790	SRS4113351
SRX5103189	Unknown	Tribolium castaneum Transcriptome under UV-B stress	South China Agriculture University	>5000	7896913	0.0633159	Tribolium castaneum Transcriptome under UV-B stress	SRP172790	SRS4113350
SRX5103188	Unknown	Tribolium castaneum Transcriptome under UV-B stress	South China Agriculture University	>5000	8080043	0.0618809	Tribolium castaneum Transcriptome under UV-B stress	SRP172790	SRS4113349
SRX5103187	Unknown	Tribolium castaneum Transcriptome under UV-B stress	South China Agriculture University	>5000	9760526	0.0512267	Tribolium castaneum Transcriptome under UV-B stress	SRP172790	SRS4113348
SRX5103186	Unknown	Tribolium castaneum Transcriptome under UV-B stress	South China Agriculture University	>5000	8595764	0.0581682	Tribolium castaneum Transcriptome under UV-B stress	SRP172790	SRS4113347
SRX5103185	Unknown	Tribolium castaneum Transcriptome under UV-B stress	South China Agriculture University	>5000	10382032	0.0481601	Tribolium castaneum Transcriptome under UV-B stress	SRP172790	SRS4113345
SRX5103184	Unknown	Tribolium castaneum Transcriptome under UV-B stress	South China Agriculture University	>5000	9962235	0.0501895	Tribolium castaneum Transcriptome under UV-B stress	SRP172790	SRS4113346
SRX5103183	Unknown	Tribolium castaneum Transcriptome under UV-B stress	South China Agriculture University	>5000	9733733	0.0513678	Tribolium castaneum Transcriptome under UV-B stress	SRP172790	SRS4113344
SRX5103182	Unknown	Tribolium castaneum Transcriptome under UV-B stress	South China Agriculture University	>5000	9885647	0.0505784	Tribolium castaneum Transcriptome under UV-B stress	SRP172790	SRS4113343
SRX5103181	Unknown	Tribolium castaneum Transcriptome under UV-B stress	South China Agriculture University	>5000	8558331	0.0584226	Tribolium castaneum Transcriptome under UV-B stress	SRP172790	SRS4113341
SRX5103180	Unknown	Tribolium castaneum Transcriptome under UV-B stress	South China Agriculture University	>5000	9668096	0.0517165	Tribolium castaneum Transcriptome under UV-B stress	SRP172790	SRS4113340
SRX5103179	Unknown	Tribolium castaneum Transcriptome under UV-B stress	South China Agriculture University	>5000	9717814	0.0514519	Tribolium castaneum Transcriptome under UV-B stress	SRP172790	SRS4113342
SRX4809503	Unknown	Epigenetic Regulation of Juvenile Hormone	University of Kentucky	0	12545282		MalE treated	SRP164397	SRS3887784
SRX4809502	Unknown	Epigenetic Regulation of Juvenile Hormone	University of Kentucky	0	16562495		MalE treated	SRP164397	SRS3887781
SRX4809501	Unknown	Epigenetic Regulation of Juvenile Hormone	University of Kentucky		26000824		HDAC1 Knockdown	SRP164397	SRS3887782
SRX4809500	Unknown	Epigenetic Regulation of Juvenile Hormone	University of Kentucky	0	10418046		HDAC1 Knockdown	SRP164397	SRS3887783
SRX4782864	GA-2	Dnmt1 has an essential function despite the absence of CpG DNA methylation in the red flour beetle Tribolium castaneum	German Center for Cancer Research (GEO)	0	35179643		GSM3409496: Tcast_2: Tribolium castaneum methylation 2; Tribolium castaneum; Bisulfite-Seq	SRP163127	SRS3862994
SRX4782863	GA-2	Dnmt1 has an essential function despite the absence of CpG DNA methylation in the red flour beetle Tribolium castaneum	German Center for Cancer Research (GEO)	0	27368699		GSM3409495: Tcast_1: Tribolium castaneum methylation 1; Tribolium castaneum; Bisulfite-Seq	SRP163127	SRS3862993
SRX4666290	GA-2	Differentially and co-expressed genes in embryo, germ-line and somatic tissues of Tribolium castaneum	Texas A&M University (GEO)	0	29770618		GSM3382031: Testis S17; Tribolium castaneum; RNA-Seq	SRP160996	SRS3761215
SRX4666289	GA-2	Differentially and co-expressed genes in embryo, germ-line and somatic tissues of Tribolium castaneum	Texas A&M University (GEO)		28947764		GSM3382030: Testis S16; Tribolium castaneum; RNA-Seq	SRP160996	SRS3761214
SRX4666288	GA-2	Differentially and co-expressed genes in embryo, germ-line and somatic tissues of Tribolium castaneum	Texas A&M University (GEO)	0	30465868		GSM3382029: Ovary S15; Tribolium castaneum; RNA-Seq	SRP160996	SRS3761213
SRX4666287	GA-2	Differentially and co-expressed genes in embryo, germ-line and somatic tissues of Tribolium castaneum	Texas A&M University (GEO)		39721861		GSM3382028: Ovary S14; Tribolium castaneum; RNA-Seq	SRP160996	SRS3761212
SRX4666286	GA-2	Differentially and co-expressed genes in embryo, germ-line and somatic tissues of Tribolium castaneum	Texas A&M University (GEO)	0	33033339		GSM3382027: Ovary S13; Tribolium castaneum; RNA-Seq	SRP160996	SRS3761211
SRX4666285	GA-2	Differentially and co-expressed genes in embryo, germ-line and somatic tissues of Tribolium castaneum	Texas A&M University (GEO)		32072466		GSM3382026: Male carcass S12; Tribolium castaneum; RNA-Seq	SRP160996	SRS3761210
SRX4666284	GA-2	Differentially and co-expressed genes in embryo, germ-line and somatic tissues of Tribolium castaneum	Texas A&M University (GEO)	0	33002316		GSM3382025: Male carcass S11; Tribolium castaneum; RNA-Seq	SRP160996	SRS3761209
SRX4666283	GA-2	Differentially and co-expressed genes in embryo, germ-line and somatic tissues of Tribolium castaneum	Texas A&M University (GEO)		32624465		GSM3382023: Female carcass S9; Tribolium castaneum; RNA-Seq	SRP160996	SRS3761208
SRX4666282	GA-2	Differentially and co-expressed genes in embryo, germ-line and somatic tissues of Tribolium castaneum	Texas A&M University (GEO)		31790025		GSM3382022: Female carcass S8; Tribolium castaneum; RNA-Seq	SRP160996	SRS3761207
SRX4666281	GA-2	Differentially and co-expressed genes in embryo, germ-line and somatic tissues of Tribolium castaneum	Texas A&M University (GEO)	0	31763625		GSM3382021: Female carcass S7; Tribolium castaneum; RNA-Seq	SRP160996	SRS3761206
SRX4666280	GA-2	Differentially and co-expressed genes in embryo, germ-line and somatic tissues of Tribolium castaneum	Texas A&M University (GEO)		23551826		GSM3382020: Embryo 6-11 hrs S6; Tribolium castaneum; RNA-Seq	SRP160996	SRS3761205
SRX4666279	GA-2	Differentially and co-expressed genes in embryo, germ-line and somatic tissues of Tribolium castaneum	Texas A&M University (GEO)	0	32333985		GSM3382019: Embryo 6-11 hrs S5; Tribolium castaneum; RNA-Seq	SRP160996	SRS3761204
SRX4666278	GA-2	Differentially and co-expressed genes in embryo, germ-line and somatic tissues of Tribolium castaneum	Texas A&M University (GEO)		31217076		GSM3382018: Embryo 6-11 hrs S4; Tribolium castaneum; RNA-Seq	SRP160996	SRS3761203
SRX4666277	GA-2	Differentially and co-expressed genes in embryo, germ-line and somatic tissues of Tribolium castaneum	Texas A&M University (GEO)	0	34346961		GSM3382017: Embryo 0-5hrs S3; Tribolium castaneum; RNA-Seq	SRP160996	SRS3761202
SRX4666276	GA-2	Differentially and co-expressed genes in embryo, germ-line and somatic tissues of Tribolium castaneum	Texas A&M University (GEO)		33743984		GSM3382016: Embryo 0-5hrs S2; Tribolium castaneum; RNA-Seq	SRP160996	SRS3761201
SRX4666275	GA-2	Differentially and co-expressed genes in embryo, germ-line and somatic tissues of Tribolium castaneum	Texas A&M University (GEO)		32285804		GSM3382015: Embryo 0-5hrs S1; Tribolium castaneum; RNA-Seq	SRP160996	SRS3761199
SRX4666274	GA-2	Differentially and co-expressed genes in embryo, germ-line and somatic tissues of Tribolium castaneum	Texas A&M University (GEO)		31762802		GSM3382024: Male carcass S10; Tribolium castaneum; RNA-Seq	SRP160996	SRS3761200
SRX4509176	Unknown	The global transcriptome profiles between A. vulgaris treated and control larvae of Tribolium castaneum were further analyzed by RNA-sequencing.	Anyang Institute of Technology	0	24087570		RNA-seq of Tribolium castaneum	SRP156391	SRS3628916
SRX4509175	Unknown	The global transcriptome profiles between A. vulgaris treated and control larvae of Tribolium castaneum were further analyzed by RNA-sequencing.	Anyang Institute of Technology	0	24054117		RNA-seq of Tribolium castaneum	SRP156391	SRS3628917
SRX4509174	Unknown	The global transcriptome profiles between A. vulgaris treated and control larvae of Tribolium castaneum were further analyzed by RNA-sequencing.	Anyang Institute of Technology		23203638		RNA-seq of Tribolium castaneum	SRP156391	SRS3628918
SRX4509173	Unknown	The global transcriptome profiles between A. vulgaris treated and control larvae of Tribolium castaneum were further analyzed by RNA-sequencing.	Anyang Institute of Technology	0	23649862		RNA-seq of Tribolium castaneum	SRP156391	SRS3628914
SRX4509172	Unknown	The global transcriptome profiles between A. vulgaris treated and control larvae of Tribolium castaneum were further analyzed by RNA-sequencing.	Anyang Institute of Technology		24071256		RNA-seq of Tribolium castaneum	SRP156391	SRS3628913
SRX4509171	Unknown	The global transcriptome profiles between A. vulgaris treated and control larvae of Tribolium castaneum were further analyzed by RNA-sequencing.	Anyang Institute of Technology	0	21688417		RNA-seq of Tribolium castaneum	SRP156391	SRS3628915
SRX3406391	Unknown	Tribolium castaneum Transcriptome or Gene expression	Nanjing Normal University	>1000	6859940	0.0728869	Identification of differential genes between control and dsTclph	SRP125245	SRS2699507
SRX3238156	Unknown	Enhancer identification and activity evaluation in the red flour beetle, Tribolium castaneum	Miami University (GEO)	0	10943730		GSM2802455: larval_T3_INPUT; Tribolium castaneum; FAIRE-seq	SRP119255	SRS2561883
SRX3238155	Unknown	Enhancer identification and activity evaluation in the red flour beetle, Tribolium castaneum	Miami University (GEO)		6413236		GSM2802454: larval_T2_INPUT; Tribolium castaneum; FAIRE-seq	SRP119255	SRS2561882
SRX3238154	Unknown	Enhancer identification and activity evaluation in the red flour beetle, Tribolium castaneum	Miami University (GEO)		17426565		GSM2802453: larval_T3_FAIRE_Rep3; Tribolium castaneum; FAIRE-seq	SRP119255	SRS2561881
SRX3238153	Unknown	Enhancer identification and activity evaluation in the red flour beetle, Tribolium castaneum	Miami University (GEO)	0	11222472		GSM2802452: larval_T3_FAIRE_Rep2; Tribolium castaneum; FAIRE-seq	SRP119255	SRS2561880
SRX3238152	Unknown	Enhancer identification and activity evaluation in the red flour beetle, Tribolium castaneum	Miami University (GEO)		10639395		GSM2802451: larval_T3_FAIRE_Rep1; Tribolium castaneum; FAIRE-seq	SRP119255	SRS2561879
SRX3238151	Unknown	Enhancer identification and activity evaluation in the red flour beetle, Tribolium castaneum	Miami University (GEO)	0	10956891		GSM2802450: larval_T2_FAIRE_Rep3; Tribolium castaneum; FAIRE-seq	SRP119255	SRS2561878
SRX3238150	Unknown	Enhancer identification and activity evaluation in the red flour beetle, Tribolium castaneum	Miami University (GEO)		9554797		GSM2802449: larval_T2_FAIRE_Rep2; Tribolium castaneum; FAIRE-seq	SRP119255	SRS2561877
SRX3238149	Unknown	Enhancer identification and activity evaluation in the red flour beetle, Tribolium castaneum	Miami University (GEO)		14371120		GSM2802448: larval_T2_FAIRE_Rep1; Tribolium castaneum; FAIRE-seq	SRP119255	SRS2561876
SRX3238148	Unknown	Enhancer identification and activity evaluation in the red flour beetle, Tribolium castaneum	Miami University (GEO)	0	15568303		GSM2802447: larval_CNS_FAIRE_Rep2; Tribolium castaneum; FAIRE-seq	SRP119255	SRS2561875
SRX3238147	Unknown	Enhancer identification and activity evaluation in the red flour beetle, Tribolium castaneum	Miami University (GEO)		24606991		GSM2802446: larval_CNS_FAIRE_Rep1; Tribolium castaneum; FAIRE-seq	SRP119255	SRS2561874
SRX3238146	Unknown	Enhancer identification and activity evaluation in the red flour beetle, Tribolium castaneum	Miami University (GEO)	0	8867654		GSM2802445: 48hr_FAIRE_Rep2; Tribolium castaneum; FAIRE-seq	SRP119255	SRS2561873
SRX3238145	Unknown	Enhancer identification and activity evaluation in the red flour beetle, Tribolium castaneum	Miami University (GEO)		8555739		GSM2802444: 48hr_FAIRE_Rep1; Tribolium castaneum; FAIRE-seq	SRP119255	SRS2561872
SRX3238144	Unknown	Enhancer identification and activity evaluation in the red flour beetle, Tribolium castaneum	Miami University (GEO)		7118906		GSM2802443: 24hr_FAIRE_Rep2; Tribolium castaneum; FAIRE-seq	SRP119255	SRS2561871
SRX3238143	Unknown	Enhancer identification and activity evaluation in the red flour beetle, Tribolium castaneum	Miami University (GEO)		8221821		GSM2802442: 24hr_FAIRE_Rep1; Tribolium castaneum; FAIRE-seq	SRP119255	SRS2561870
SRX3238142	Unknown	Enhancer identification and activity evaluation in the red flour beetle, Tribolium castaneum	Miami University (GEO)		13155993		GSM2802441: 0hr_FAIRE_Rep2; Tribolium castaneum; FAIRE-seq	SRP119255	SRS2561869
SRX3238141	Unknown	Enhancer identification and activity evaluation in the red flour beetle, Tribolium castaneum	Miami University (GEO)		12424376		GSM2802440: 0hr_FAIRE_Rep1; Tribolium castaneum; FAIRE-seq	SRP119255	SRS2561868
SRX3118448	Unknown	RNAseq analysis of pupal eye development in the red flour beetle Tribolium castaneum	Wayne State University	>5000	43022768	0.0116218	Tribolium eyes absent knockdown pupal head transcriptome	SRP051405	SRS2453391
SRX3119717	Unknown	RNAseq analysis of pupal eye development in the red flour beetle Tribolium castaneum	Wayne State University	>5000	88055506	0.00567824	Tribolium dachshund knockdown head transcriptome	SRP051405	SRS2454648
SRX3119712	Unknown	RNAseq analysis of pupal eye development in the red flour beetle Tribolium castaneum	Wayne State University	>5000	77943036	0.00641494	Tribolium eyeless+twin of eyeless+dachshund knockdown pupal head transcriptome	SRP051405	SRS2454642
SRX2944938	GA-1	Tribolium castaneum strain:GA-1 Transcriptome or Gene expression	Nanjing Normal University	>5000	6839322	0.0731067	Comparative analysis of hsp18.3 functions and signal pathways by using RNA-sequencing in Tribolium castaneum	SRP110104	SRS2304480
SRX2745610	GA-2	Tribolium castaneum strain:GA-2 Transcriptome or Gene expression	University of Kentucky	0	28222259		RNA-Seq-Tribolium castaneum (Strain QTC279):whole body	SRP104247	SRS2131984
SRX2745609	GA-2	Tribolium castaneum strain:GA-2 Transcriptome or Gene expression	University of Kentucky		31752019		RNA-Seq-Tribolium castaneum (Strain QTC279):whole body	SRP104247	SRS2131983
SRX2745608	GA-2	Tribolium castaneum strain:GA-2 Transcriptome or Gene expression	University of Kentucky	0	50716160		RNA-Seq-Tribolium castaneum (Strain QTC279):whole body	SRP104247	SRS2131982
SRX2745607	GA-2	Tribolium castaneum strain:GA-2 Transcriptome or Gene expression	University of Kentucky		37289035		RNA-Seq-Tribolium castaneum (Strain QTC279):whole body	SRP104247	SRS2131981
SRX2745606	GA-2	Tribolium castaneum strain:GA-2 Transcriptome or Gene expression	University of Kentucky		25719392		RNA-Seq-Tribolium castaneum (Strain QTC279):whole body	SRP104247	SRS2131980
SRX2745605	GA-2	Tribolium castaneum strain:GA-2 Transcriptome or Gene expression	University of Kentucky		22313906		RNA-Seq-Tribolium castaneum (Strain QTC279):whole body	SRP104247	SRS2131978
SRX2745604	GA-2	Tribolium castaneum strain:GA-2 Transcriptome or Gene expression	University of Kentucky	0	34360910		RNA-Seq-Tribolium castaneum (Strain QTC279):whole body	SRP104247	SRS2131977
SRX2745603	GA-2	Tribolium castaneum strain:GA-2 Transcriptome or Gene expression	University of Kentucky		27296096		RNA-Seq-Tribolium castaneum (Strain QTC279):whole body	SRP104247	SRS2131979
SRX2741229	QTC279 (pyrethriod resistant strain)	CncC regulated genes code for proteins involved in all three phases of insecticide detoxification in Tribolium Castaneum	University of Kentucky	0	6756819		RNA-Seq-Tribolium castaneum (Strain QTC279):whole body	SRP104108	SRS2127833
SRX2741228	QTC279 (pyrethriod resistant strain)	CncC regulated genes code for proteins involved in all three phases of insecticide detoxification in Tribolium Castaneum	University of Kentucky		10530145		RNA-Seq-Tribolium castaneum (Strain QTC279):whole body	SRP104108	SRS2127832
SRX2741227	QTC279 (pyrethriod resistant strain)	CncC regulated genes code for proteins involved in all three phases of insecticide detoxification in Tribolium Castaneum	University of Kentucky	0	13482648		RNA-Seq-Tribolium castaneum (Strain QTC279):whole body	SRP104108	SRS2127831
SRX2741226	QTC279 (pyrethriod resistant strain)	CncC regulated genes code for proteins involved in all three phases of insecticide detoxification in Tribolium Castaneum	University of Kentucky		11620985		RNA-Seq-Tribolium castaneum (Strain QTC279):whole body	SRP104108	SRS2127830
SRX2741225	QTC279 (pyrethriod resistant strain)	CncC regulated genes code for proteins involved in all three phases of insecticide detoxification in Tribolium Castaneum	University of Kentucky	0	60643204		RNA-Seq-Tribolium castaneum (Strain QTC279):whole body	SRP104108	SRS2127829
SRX2741224	QTC279 (pyrethriod resistant strain)	CncC regulated genes code for proteins involved in all three phases of insecticide detoxification in Tribolium Castaneum	University of Kentucky	0	10984263		RNA-Seq-Tribolium castaneum (Strain QTC279):whole body	SRP104108	SRS2127828
SRX2741223	QTC279 (pyrethriod resistant strain)	CncC regulated genes code for proteins involved in all three phases of insecticide detoxification in Tribolium Castaneum	University of Kentucky		7430540		RNA-Seq-Tribolium castaneum (Strain QTC279):whole body	SRP104108	SRS2127827
SRX2741222	QTC279 (pyrethriod resistant strain)	CncC regulated genes code for proteins involved in all three phases of insecticide detoxification in Tribolium Castaneum	University of Kentucky	0	14292027		RNA-Seq-Tribolium castaneum (Strain QTC279):whole body	SRP104108	SRS2127826
SRX2695346	Oppert lab strain	Tribolium castaneum strain:Oppert lab strain Transcriptome or Gene expression	USDA ARS Center for Grain and Animal Health Resear	4929	154786305	0.00318439	Tribolium casaneum larval gut	SRP102844	SRS2091409
SRX2609560	Unknown	Tribolium castaneum Transcriptome or Gene expression	University Hospital Erlangen	0	115152445	0	Tribolium Sample T1	SRP101275	SRS2013810
SRX2609559	Unknown	Tribolium castaneum Transcriptome or Gene expression	University Hospital Erlangen	0	23102546	0	Tribolium Sample T2	SRP101275	SRS2013809
SRX2609558	Unknown	Tribolium castaneum Transcriptome or Gene expression	University Hospital Erlangen		105932754	0	Tribolium Sample T3	SRP101275	SRS2013808
SRX2591991	Unknown	The within-host dynamics of infection in trans-generationally primed beetles	Vanderbilt University (GEO)	377	14335774	0.00262978	GSM2509681: primed_t0_3_2; Tribolium castaneum; RNA-Seq	SRP100744	SRS2019986
SRX2591990	Unknown	The within-host dynamics of infection in trans-generationally primed beetles	Vanderbilt University (GEO)	3	13112619	2.28787e-05	GSM2509680: primed_t0_2_2; Tribolium castaneum; RNA-Seq	SRP100744	SRS2019985
SRX2591989	Unknown	The within-host dynamics of infection in trans-generationally primed beetles	Vanderbilt University (GEO)	2	8995867	2.22324e-05	GSM2509679: primed_t0_1_2; Tribolium castaneum; RNA-Seq	SRP100744	SRS2019983
SRX2591988	Unknown	The within-host dynamics of infection in trans-generationally primed beetles	Vanderbilt University (GEO)	12	13338116	8.99677e-05	GSM2509678: unprimed_t0_3_2; Tribolium castaneum; RNA-Seq	SRP100744	SRS2019982
SRX2591987	Unknown	The within-host dynamics of infection in trans-generationally primed beetles	Vanderbilt University (GEO)	212	11877592	0.00178487	GSM2509677: unprimed_t0_2_2; Tribolium castaneum; RNA-Seq	SRP100744	SRS2019981
SRX2591986	Unknown	The within-host dynamics of infection in trans-generationally primed beetles	Vanderbilt University (GEO)	12	12108171	9.91066e-05	GSM2509676: unprimed_t0_1_2; Tribolium castaneum; RNA-Seq	SRP100744	SRS2019984
SRX2591985	Unknown	The within-host dynamics of infection in trans-generationally primed beetles	Vanderbilt University (GEO)	0	13557636	0	GSM2509675: primed_t8_3_2; Tribolium castaneum; RNA-Seq	SRP100744	SRS2019980
SRX2591984	Unknown	The within-host dynamics of infection in trans-generationally primed beetles	Vanderbilt University (GEO)	3	15209521	1.97245e-05	GSM2509674: primed_t8_2_2; Tribolium castaneum; RNA-Seq	SRP100744	SRS2019979
SRX2591983	Unknown	The within-host dynamics of infection in trans-generationally primed beetles	Vanderbilt University (GEO)	408	14672000	0.00278081	GSM2509673: primed_t8_1_2; Tribolium castaneum; RNA-Seq	SRP100744	SRS2019975
SRX2591982	Unknown	The within-host dynamics of infection in trans-generationally primed beetles	Vanderbilt University (GEO)	1	12236823	8.17206e-06	GSM2509672: primed_t6_4_2; Tribolium castaneum; RNA-Seq	SRP100744	SRS2019978
SRX2591981	Unknown	The within-host dynamics of infection in trans-generationally primed beetles	Vanderbilt University (GEO)	6	12072428	4.97e-05	GSM2509671: primed_t6_3_2; Tribolium castaneum; RNA-Seq	SRP100744	SRS2019976
SRX2591980	Unknown	The within-host dynamics of infection in trans-generationally primed beetles	Vanderbilt University (GEO)	0	13076592	0	GSM2509670: primed_t6_1_2; Tribolium castaneum; RNA-Seq	SRP100744	SRS2019977
SRX2591979	Unknown	The within-host dynamics of infection in trans-generationally primed beetles	Vanderbilt University (GEO)	348	12941079	0.00268911	GSM2509669: primed_t2_3_2; Tribolium castaneum; RNA-Seq	SRP100744	SRS2019974
SRX2591978	Unknown	The within-host dynamics of infection in trans-generationally primed beetles	Vanderbilt University (GEO)	8	12336703	6.48471e-05	GSM2509668: primed_t2_2_2; Tribolium castaneum; RNA-Seq	SRP100744	SRS2019973
SRX2591977	Unknown	The within-host dynamics of infection in trans-generationally primed beetles	Vanderbilt University (GEO)	18	13073850	0.000137679	GSM2509667: primed_t2_1_2; Tribolium castaneum; RNA-Seq	SRP100744	SRS2019970
SRX2591976	Unknown	The within-host dynamics of infection in trans-generationally primed beetles	Vanderbilt University (GEO)	0	14812092	0	GSM2509666: unprimed_t8_3_2; Tribolium castaneum; RNA-Seq	SRP100744	SRS2019972
SRX2591975	Unknown	The within-host dynamics of infection in trans-generationally primed beetles	Vanderbilt University (GEO)	213	11490325	0.00185373	GSM2509665: unprimed_t8_2_2; Tribolium castaneum; RNA-Seq	SRP100744	SRS2019969
SRX2591974	Unknown	The within-host dynamics of infection in trans-generationally primed beetles	Vanderbilt University (GEO)	3	10004105	2.99877e-05	GSM2509664: unprimed_t8_1_2; Tribolium castaneum; RNA-Seq	SRP100744	SRS2019971
SRX2591973	Unknown	The within-host dynamics of infection in trans-generationally primed beetles	Vanderbilt University (GEO)	33	10559252	0.000312522	GSM2509663: unprimed_t6_4_2; Tribolium castaneum; RNA-Seq	SRP100744	SRS2019967
SRX2591972	Unknown	The within-host dynamics of infection in trans-generationally primed beetles	Vanderbilt University (GEO)	294	10971546	0.00267966	GSM2509662: unprimed_t6_2_2; Tribolium castaneum; RNA-Seq	SRP100744	SRS2019968
SRX2591971	Unknown	The within-host dynamics of infection in trans-generationally primed beetles	Vanderbilt University (GEO)	239	11318401	0.00211161	GSM2509661: unprimed_t6_1_2; Tribolium castaneum; RNA-Seq	SRP100744	SRS2019966
SRX2591970	Unknown	The within-host dynamics of infection in trans-generationally primed beetles	Vanderbilt University (GEO)	0	11152163	0	GSM2509660: unprimed_t2_3_2; Tribolium castaneum; RNA-Seq	SRP100744	SRS2019964
SRX2591969	Unknown	The within-host dynamics of infection in trans-generationally primed beetles	Vanderbilt University (GEO)	0	19608445	0	GSM2509659: unprimed_t2_2_2; Tribolium castaneum; RNA-Seq	SRP100744	SRS2019963
SRX2591968	Unknown	The within-host dynamics of infection in trans-generationally primed beetles	Vanderbilt University (GEO)	401	16912479	0.00237103	GSM2509658: unprimed_t2_1_2; Tribolium castaneum; RNA-Seq	SRP100744	SRS2019962
SRX2591967	Unknown	The within-host dynamics of infection in trans-generationally primed beetles	Vanderbilt University (GEO)	>5000	12826809	0.0389809	GSM2509657: primed_t12_7_1; Tribolium castaneum; RNA-Seq	SRP100744	SRS2019961
SRX2591966	Unknown	The within-host dynamics of infection in trans-generationally primed beetles	Vanderbilt University (GEO)	>5000	10271879	0.0486766	GSM2509656: primed_t12_6_1; Tribolium castaneum; RNA-Seq	SRP100744	SRS2019965
SRX2591965	Unknown	The within-host dynamics of infection in trans-generationally primed beetles	Vanderbilt University (GEO)	3	16314711	1.83883e-05	GSM2509655: primed_t12_3_1; Tribolium castaneum; RNA-Seq	SRP100744	SRS2019958
SRX2591964	Unknown	The within-host dynamics of infection in trans-generationally primed beetles	Vanderbilt University (GEO)	814	10926172	0.00745	GSM2509654: primed_t6_6_1; Tribolium castaneum; RNA-Seq	SRP100744	SRS2019960
SRX2591963	Unknown	The within-host dynamics of infection in trans-generationally primed beetles	Vanderbilt University (GEO)	>5000	11118094	0.0449717	GSM2509653: primed_t6_3_1; Tribolium castaneum; RNA-Seq	SRP100744	SRS2019956
SRX2591962	Unknown	The within-host dynamics of infection in trans-generationally primed beetles	Vanderbilt University (GEO)	>5000	11534963	0.0433465	GSM2509652: primed_t6_1_1; Tribolium castaneum; RNA-Seq	SRP100744	SRS2019957
SRX2591961	Unknown	The within-host dynamics of infection in trans-generationally primed beetles	Vanderbilt University (GEO)	>5000	9154095	0.0546204	GSM2509651: primed_t2_5_1; Tribolium castaneum; RNA-Seq	SRP100744	SRS2019952
SRX2591960	Unknown	The within-host dynamics of infection in trans-generationally primed beetles	Vanderbilt University (GEO)	563	9579042	0.00587741	GSM2509650: primed_t2_3_1; Tribolium castaneum; RNA-Seq	SRP100744	SRS2019955
SRX2591959	Unknown	The within-host dynamics of infection in trans-generationally primed beetles	Vanderbilt University (GEO)	>5000	16877376	0.0296255	GSM2509649: primed_t2_2_1; Tribolium castaneum; RNA-Seq	SRP100744	SRS2019959
SRX2591958	Unknown	The within-host dynamics of infection in trans-generationally primed beetles	Vanderbilt University (GEO)	1156	15618014	0.00740171	GSM2509648: primed_t0_6_1; Tribolium castaneum; RNA-Seq	SRP100744	SRS2019954
SRX2591957	Unknown	The within-host dynamics of infection in trans-generationally primed beetles	Vanderbilt University (GEO)	>5000	16447646	0.0303995	GSM2509647: primed_t0_3_1; Tribolium castaneum; RNA-Seq	SRP100744	SRS2019951
SRX2591956	Unknown	The within-host dynamics of infection in trans-generationally primed beetles	Vanderbilt University (GEO)	874	15405707	0.00567322	GSM2509646: primed_t0_4_1; Tribolium castaneum; RNA-Seq	SRP100744	SRS2019950
SRX2591955	Unknown	The within-host dynamics of infection in trans-generationally primed beetles	Vanderbilt University (GEO)	>5000	11820230	0.0423004	GSM2509645: unprimed_t12_7_1; Tribolium castaneum; RNA-Seq	SRP100744	SRS2019953
SRX2591954	Unknown	The within-host dynamics of infection in trans-generationally primed beetles	Vanderbilt University (GEO)	24	14571512	0.000164705	GSM2509644: unprimed_t12_1_1; Tribolium castaneum; RNA-Seq	SRP100744	SRS2019949
SRX2591953	Unknown	The within-host dynamics of infection in trans-generationally primed beetles	Vanderbilt University (GEO)	7	13042643	5.36701e-05	GSM2509643: unprimed_t12_2_1; Tribolium castaneum; RNA-Seq	SRP100744	SRS2019948
SRX2591952	Unknown	The within-host dynamics of infection in trans-generationally primed beetles	Vanderbilt University (GEO)	305	9820921	0.00310562	GSM2509642: unprimed_t6_6_1; Tribolium castaneum; RNA-Seq	SRP100744	SRS2019946
SRX2591951	Unknown	The within-host dynamics of infection in trans-generationally primed beetles	Vanderbilt University (GEO)	1531	22625154	0.0067668	GSM2509641: unprimed_t6_5_1; Tribolium castaneum; RNA-Seq	SRP100744	SRS2019947
SRX2591950	Unknown	The within-host dynamics of infection in trans-generationally primed beetles	Vanderbilt University (GEO)	>5000	20114310	0.0248579	GSM2509640: unprimed_t6_7_1; Tribolium castaneum; RNA-Seq	SRP100744	SRS2019944
SRX2591949	Unknown	The within-host dynamics of infection in trans-generationally primed beetles	Vanderbilt University (GEO)	>5000	17801504	0.0280875	GSM2509639: unprimed_t2_6_1; Tribolium castaneum; RNA-Seq	SRP100744	SRS2019945
SRX2591948	Unknown	The within-host dynamics of infection in trans-generationally primed beetles	Vanderbilt University (GEO)	958	11768563	0.00814033	GSM2509638: unprimed_t2_5_1; Tribolium castaneum; RNA-Seq	SRP100744	SRS2019943
SRX2591947	Unknown	The within-host dynamics of infection in trans-generationally primed beetles	Vanderbilt University (GEO)	>5000	24779580	0.0201779	GSM2509637: unprimed_t2_4_1; Tribolium castaneum; RNA-Seq	SRP100744	SRS2019942
SRX2591946	Unknown	The within-host dynamics of infection in trans-generationally primed beetles	Vanderbilt University (GEO)	501	10648049	0.00470509	GSM2509636: unprimed_t0_6_1; Tribolium castaneum; RNA-Seq	SRP100744	SRS2019941
SRX2591945	Unknown	The within-host dynamics of infection in trans-generationally primed beetles	Vanderbilt University (GEO)	>5000	14739065	0.0339235	GSM2509635: unprimed_t0_7_1; Tribolium castaneum; RNA-Seq	SRP100744	SRS2019940
SRX2591944	Unknown	The within-host dynamics of infection in trans-generationally primed beetles	Vanderbilt University (GEO)	>5000	11204780	0.0446238	GSM2509634: unprimed_t0_1_1; Tribolium castaneum; RNA-Seq	SRP100744	SRS2019939
SRX2390215	Unknown	Tribolium castaneum RNAi transcriptome	USDA, ARS	>5000	32625727	0.0153253		SRP066257	SRS1164696
SRX2390214	Unknown	Tribolium castaneum RNAi transcriptome	USDA, ARS	>5000	31405383	0.0159208		SRP066257	SRS1164696
SRX2265586	Cro1	Tribolium castaneum strain:Cro1 Transcriptome or Gene expression	University of Muenster	>5000	25642312	0.019499	Tribolium castaneum unprimed (control) infected with Btt: replicate 3	SRP067120	SRS1757229
SRX2265585	Cro1	Tribolium castaneum strain:Cro1 Transcriptome or Gene expression	University of Muenster	>5000	26661180	0.0187539	Tribolium castaneum unprimed (control) infected with Btt: replicate 2	SRP067120	SRS1757229
SRX2265584	Cro1	Tribolium castaneum strain:Cro1 Transcriptome or Gene expression	University of Muenster	>5000	23104622	0.0216407	Tribolium castaneum unprimed (control) infected with Btt: replicate 1	SRP067120	SRS1757229
SRX2265583	Cro1	Tribolium castaneum strain:Cro1 Transcriptome or Gene expression	University of Muenster	>5000	22885318	0.0218481	Tribolium castaneum unprimed (control) uninfected (control): replicate 3	SRP067120	SRS1757228
SRX2265582	Cro1	Tribolium castaneum strain:Cro1 Transcriptome or Gene expression	University of Muenster	>5000	19605569	0.025503	Tribolium castaneum unprimed (control) uninfected (control): replicate 2	SRP067120	SRS1757228
SRX2265581	Cro1	Tribolium castaneum strain:Cro1 Transcriptome or Gene expression	University of Muenster	>5000	24673706	0.0202645	Tribolium castaneum unprimed (control) uninfected (control): replicate 1	SRP067120	SRS1757228
SRX2265580	Cro1	Tribolium castaneum strain:Cro1 Transcriptome or Gene expression	University of Muenster	>5000	28815592	0.0173517	Tribolium castaneum primed with Bt407 uninfected (control): replicate 3	SRP067120	SRS1757226
SRX2265579	Cro1	Tribolium castaneum strain:Cro1 Transcriptome or Gene expression	University of Muenster	>5000	27980295	0.0178697	Tribolium castaneum primed with Bt407 uninfected (control): replicate 2	SRP067120	SRS1757226
SRX2265578	Cro1	Tribolium castaneum strain:Cro1 Transcriptome or Gene expression	University of Muenster	>5000	27266336	0.0183376	Tribolium castaneum primed with Btt uninfected (control): replicate 1	SRP067120	SRS1757227
SRX2265577	Cro1	Tribolium castaneum strain:Cro1 Transcriptome or Gene expression	University of Muenster	>5000	23896228	0.0209238	Tribolium castaneum primed with Btt uninfected (control): replicate 2	SRP067120	SRS1757227
SRX2265576	Cro1	Tribolium castaneum strain:Cro1 Transcriptome or Gene expression	University of Muenster	>5000	25544083	0.019574	Tribolium castaneum primed with Btt uninfected (control): replicate 3	SRP067120	SRS1757227
SRX2265575	Cro1	Tribolium castaneum strain:Cro1 Transcriptome or Gene expression	University of Muenster	>5000	25453158	0.0196439	Tribolium castaneum primed with Bt407 uninfected (control): replicate 1	SRP067120	SRS1757226
SRX2265574	Cro1	Tribolium castaneum strain:Cro1 Transcriptome or Gene expression	University of Muenster	>5000	26944806	0.0185565	Tribolium castaneum primed with Bt407 infected with Btt: replicate 3	SRP067120	SRS1757225
SRX2265573	Cro1	Tribolium castaneum strain:Cro1 Transcriptome or Gene expression	University of Muenster	>5000	28476346	0.0175584	Tribolium castaneum primed with Btt infected with Btt: replicate 3	SRP067120	SRS1196939
SRX2265572	Cro1	Tribolium castaneum strain:Cro1 Transcriptome or Gene expression	University of Muenster	>5000	24805742	0.0201566	Tribolium castaneum primed with Bt407 infected with Btt: replicate 2	SRP067120	SRS1757225
SRX2265571	Cro1	Tribolium castaneum strain:Cro1 Transcriptome or Gene expression	University of Muenster	>5000	24913646	0.0200693	Tribolium castaneum primed with Bt407 infected with Btt: replicate 1	SRP067120	SRS1757225
SRX2265570	Cro1	Tribolium castaneum strain:Cro1 Transcriptome or Gene expression	University of Muenster	>5000	29834619	0.0167591	Tribolium castaneum primed with Btt infected with Btt: replicate 1	SRP067120	SRS1196939
SRX2265569	Cro1	Tribolium castaneum strain:Cro1 Transcriptome or Gene expression	University of Muenster	>5000	28186330	0.0177391	Tribolium castaneum primed with Btt infected with Btt: replicate 2	SRP067120	SRS1196939
SRX1925248	GA-1	The single-base resolution DNA methylation profiles for four developmental stages of Tribolium castaneum	Nanjing University (GEO)	>5000	6115496	0.0817595	GSM2230377: Adult (RNA-seq); Tribolium castaneum; RNA-Seq	SRP078251	SRS1553916
SRX1925247	GA-1	The single-base resolution DNA methylation profiles for four developmental stages of Tribolium castaneum	Nanjing University (GEO)	>5000	5957631	0.083926	GSM2230376: Pupa (RNA-seq); Tribolium castaneum; RNA-Seq	SRP078251	SRS1553913
SRX1925246	GA-1	The single-base resolution DNA methylation profiles for four developmental stages of Tribolium castaneum	Nanjing University (GEO)	>5000	5850925	0.0854566	GSM2230375: Larva (RNA-seq); Tribolium castaneum; RNA-Seq	SRP078251	SRS1553914
SRX1925245	GA-1	The single-base resolution DNA methylation profiles for four developmental stages of Tribolium castaneum	Nanjing University (GEO)	1349	6130742	0.0220039	GSM2230374: Embryo (RNA-seq); Tribolium castaneum; RNA-Seq	SRP078251	SRS1553911
SRX1669666	San Bernadino | cultivar:AG Roth	Tribolium castaneum strain:San Bernadino | cultivar:AG Roth Transcriptome or Gene expression	Universityof Cologne, Inst. for developmental Biol		23488967		Twist5	SRP072065	SRS1367487
SRX1669665	San Bernadino | cultivar:AG Roth	Tribolium castaneum strain:San Bernadino | cultivar:AG Roth Transcriptome or Gene expression	Universityof Cologne, Inst. for developmental Biol		22600226		Twist4	SRP072065	SRS1367485
SRX1669663	San Bernadino | cultivar:AG Roth	Tribolium castaneum strain:San Bernadino | cultivar:AG Roth Transcriptome or Gene expression	Universityof Cologne, Inst. for developmental Biol		16399833		Twist3	SRP072065	SRS1367483
SRX1669662	San Bernadino | cultivar:AG Roth	Tribolium castaneum strain:San Bernadino | cultivar:AG Roth Transcriptome or Gene expression	Universityof Cologne, Inst. for developmental Biol		20626866		Twist2	SRP072065	SRS1367481
SRX1669660	San Bernadino | cultivar:AG Roth	Tribolium castaneum strain:San Bernadino | cultivar:AG Roth Transcriptome or Gene expression	Universityof Cologne, Inst. for developmental Biol		18867526		Twist1	SRP072065	SRS1367479
SRX1669658	San Bernadino | cultivar:AG Roth	Tribolium castaneum strain:San Bernadino | cultivar:AG Roth Transcriptome or Gene expression	Universityof Cologne, Inst. for developmental Biol		18578148		Toll5	SRP072065	SRS1367475
SRX1669657	San Bernadino | cultivar:AG Roth	Tribolium castaneum strain:San Bernadino | cultivar:AG Roth Transcriptome or Gene expression	Universityof Cologne, Inst. for developmental Biol		23782634		Toll4	SRP072065	SRS1367473
SRX1669656	San Bernadino | cultivar:AG Roth	Tribolium castaneum strain:San Bernadino | cultivar:AG Roth Transcriptome or Gene expression	Universityof Cologne, Inst. for developmental Biol		18444596		Toll3	SRP072065	SRS1367471
SRX1669655	San Bernadino | cultivar:AG Roth	Tribolium castaneum strain:San Bernadino | cultivar:AG Roth Transcriptome or Gene expression	Universityof Cologne, Inst. for developmental Biol		15675647		Toll2	SRP072065	SRS1367469
SRX1669644	San Bernadino | cultivar:AG Roth	Tribolium castaneum strain:San Bernadino | cultivar:AG Roth Transcriptome or Gene expression	Universityof Cologne, Inst. for developmental Biol		12780191		Toll1	SRP072065	SRS1367467
SRX1669626	San Bernadino | cultivar:AG Roth	Tribolium castaneum strain:San Bernadino | cultivar:AG Roth Transcriptome or Gene expression	Universityof Cologne, Inst. for developmental Biol		26638895		WT5	SRP072065	SRS1367435
SRX1669625	San Bernadino | cultivar:AG Roth	Tribolium castaneum strain:San Bernadino | cultivar:AG Roth Transcriptome or Gene expression	Universityof Cologne, Inst. for developmental Biol		23451003		WT4	SRP072065	SRS1367432
SRX1669623	San Bernadino | cultivar:AG Roth	Tribolium castaneum strain:San Bernadino | cultivar:AG Roth Transcriptome or Gene expression	Universityof Cologne, Inst. for developmental Biol		17965938		WT3	SRP072065	SRS1367431
SRX1669618	San Bernadino | cultivar:AG Roth	Tribolium castaneum strain:San Bernadino | cultivar:AG Roth Transcriptome or Gene expression	Universityof Cologne, Inst. for developmental Biol		16723366		WT2	SRP072065	SRS1367426
SRX1669615	San Bernadino | cultivar:AG Roth	Tribolium castaneum strain:San Bernadino | cultivar:AG Roth Transcriptome or Gene expression	Universityof Cologne, Inst. for developmental Biol		16951264		WT1	SRP072065	SRS1367423
SRX1659738	San Bernadino | cultivar:AG Roth	Tribolium castaneum strain:San Bernadino | cultivar:AG Roth Transcriptome or Gene expression	Universityof Cologne, Inst. for developmental Biol		11824433		dsRed3	SRP072065	SRS1359789
SRX1659737	San Bernadino | cultivar:AG Roth	Tribolium castaneum strain:San Bernadino | cultivar:AG Roth Transcriptome or Gene expression	Universityof Cologne, Inst. for developmental Biol		16575229		dsRed2	SRP072065	SRS1359788
SRX1659736	San Bernadino | cultivar:AG Roth	Tribolium castaneum strain:San Bernadino | cultivar:AG Roth Transcriptome or Gene expression	Universityof Cologne, Inst. for developmental Biol		16609734		dsRed1	SRP072065	SRS1359787
SRX1648029	San Bernadino | cultivar:AG Roth	Tribolium castaneum strain:San Bernadino | cultivar:AG Roth Transcriptome or Gene expression	Universityof Cologne, Inst. for developmental Biol		16671030		DPP3	SRP072065	SRS1351284
SRX1656506	San Bernadino | cultivar:AG Roth	Tribolium castaneum strain:San Bernadino | cultivar:AG Roth Transcriptome or Gene expression	Universityof Cologne, Inst. for developmental Biol		18676250		Sog1	SRP072065	SRS1356743
SRX1659600	San Bernadino | cultivar:AG Roth	Tribolium castaneum strain:San Bernadino | cultivar:AG Roth Transcriptome or Gene expression	Universityof Cologne, Inst. for developmental Biol		19484082		Sog2	SRP072065	SRS1359674
SRX1659613	San Bernadino | cultivar:AG Roth	Tribolium castaneum strain:San Bernadino | cultivar:AG Roth Transcriptome or Gene expression	Universityof Cologne, Inst. for developmental Biol		18612336		Sog3	SRP072065	SRS1359687
SRX1647967	San Bernadino | cultivar:AG Roth	Tribolium castaneum strain:San Bernadino | cultivar:AG Roth Transcriptome or Gene expression	Universityof Cologne, Inst. for developmental Biol		15650734		DPP2	SRP072065	SRS1351278
SRX1647966	San Bernadino | cultivar:AG Roth	Tribolium castaneum strain:San Bernadino | cultivar:AG Roth Transcriptome or Gene expression	Universityof Cologne, Inst. for developmental Biol		20072705		Tribolium-DV-RNAseq	SRP072065	SRS1351277
SRX1513481	GA-1	Tribolium castaneum strain:GA-1 Transcriptome or Gene expression	Nanjing Normal University	>5000	7315113	0.0683516	RNA-seq	SRP068002	SRS1232408
SRX1433712	Unknown	Tribolium castaneum RNAi transcriptome	USDA ARS	>5000	34177001	0.0146297	Entire Gene Target	SRP066257	SRS1164696
SRX1433710	Unknown	Tribolium castaneum RNAi transcriptome	USDA ARS	>5000	31641119	0.0158022	5' Target	SRP066257	SRS1164696
SRX1433709	Unknown	Tribolium castaneum RNAi transcriptome	USDA ARS	>5000	32378304	0.0154424	Middle Target	SRP066257	SRS1164696
SRX1433707	Unknown	Tribolium castaneum RNAi transcriptome	USDA ARS	>5000	36026412	0.0138787	3' Target	SRP066257	SRS1164696
SRX1433699	Unknown	Tribolium castaneum RNAi transcriptome	USDA ARS	>5000	31481332	0.0158824	Non-injected Control	SRP066257	SRS1164692
SRX1433701	Unknown	Tribolium castaneum RNAi transcriptome	USDA ARS	0	36364431	0	Mock-injected Control	SRP066257	SRS1164692
SRX1381239	Unknown	Tribolium castaneum developmental stages transcriptome	USDA ARS	1160	2727520	0.0425295	Adult_biological_replicate_1	SRP065255	SRS1132860
SRX1396874	Unknown	iBeetle embryonic and metamorphic transcriptomes for re-annotation of the Tribolium castaneum gene set	University of Greifswald	0	59949823		mRNA extraction (unfertilized eggs)	SRP055056	SRS1139945
SRX1396873	Unknown	iBeetle embryonic and metamorphic transcriptomes for re-annotation of the Tribolium castaneum gene set	University of Greifswald	0	41324390		mRNA extraction (differentiated blastoderm)	SRP055056	SRS1139944
SRX1396600	Unknown	iBeetle embryonic and metamorphic transcriptomes for re-annotation of the Tribolium castaneum gene set	University of Greifswald	0	33768385		mRNA extraction (blastoderm)	SRP055056	SRS1139865
SRX1396595	Unknown	iBeetle embryonic and metamorphic transcriptomes for re-annotation of the Tribolium castaneum gene set	University of Greifswald	0	42722532		mRNA extraction (pre-blastoderm)	SRP055056	SRS1139863
SRX1396587	Unknown	iBeetle embryonic and metamorphic transcriptomes for re-annotation of the Tribolium castaneum gene set	University of Greifswald	0	27614988		mRNA extraction (Ovary)	SRP055056	SRS1139857
SRX1381752	Unknown	Tribolium castaneum developmental stages transcriptome	USDA ARS	>5000	5184596	0.0964395	RfB_pupae_bio_3	SRP065255	SRS1133028
SRX1381735	Unknown	Tribolium castaneum developmental stages transcriptome	USDA ARS	>5000	4772227	0.104773	RFB_pupae_bio_2	SRP065255	SRS1133028
SRX1381723	Unknown	Tribolium castaneum developmental stages transcriptome	USDA ARS	>5000	4772227	0.104773	RFB_pupae_bio_1	SRP065255	SRS1133028
SRX1381699	Unknown	Tribolium castaneum developmental stages transcriptome	USDA ARS	55	1999268	0.00275101	RFB_larvae_bio_3	SRP065255	SRS1133016
SRX1381698	Unknown	Tribolium castaneum developmental stages transcriptome	USDA ARS	0	2175226	0	RFB_larvae_bio_2	SRP065255	SRS1133016
SRX1381692	Unknown	Tribolium castaneum developmental stages transcriptome	USDA ARS	0	1068051	0	RFB_larvae_bio_1	SRP065255	SRS1133016
SRX1381691	Unknown	Tribolium castaneum developmental stages transcriptome	USDA ARS	12	1379336	0.000869984	RFB_egg_bio_3	SRP065255	SRS1133014
SRX1381690	Unknown	Tribolium castaneum developmental stages transcriptome	USDA ARS	62	3464542	0.00178956	RFB_egg_bio_2	SRP065255	SRS1133014
SRX1381689	Unknown	Tribolium castaneum developmental stages transcriptome	USDA ARS	24	2225841	0.00107824	RFB_egg_bio_1	SRP065255	SRS1133014
SRX1381253	Unknown	Tribolium castaneum developmental stages transcriptome	USDA ARS	355	4757632	0.0074617	Adult_biological_replicate_3	SRP065255	SRS1132860
SRX1381252	Unknown	Tribolium castaneum developmental stages transcriptome	USDA ARS	304	2179967	0.0139452	Adult_biological_replicate_2	SRP065255	SRS1132860
SRX1336385	Unknown	Tribolium castaneum phosphine	USDA ARS	1367	15212219	0.0089862	Resistant exposed to phosphine: Sample Resistant exposed to phosphine	SRP064827	SRS1114627
SRX1336384	Unknown	Tribolium castaneum phosphine	USDA ARS	1084	19815779	0.00547039	Resistant exposed to phosphine: Sample Resistant exposed to phosphine	SRP064827	SRS1114627
SRX1336383	Unknown	Tribolium castaneum phosphine	USDA ARS	2363	16824168	0.0140453	Resistant exposed to phosphine: Sample Resistant exposed to phosphine	SRP064827	SRS1114627
SRX1336382	Unknown	Tribolium castaneum phosphine	USDA ARS	1019	12766003	0.00798214	Resistant not exposed to phosphine: Sample Resistant not exposed to phosphine	SRP064827	SRS1114628
SRX1336381	Unknown	Tribolium castaneum phosphine	USDA ARS	887	17586482	0.00504365	Resistant not exposed to phosphine: Sample Resistant not exposed to phosphine	SRP064827	SRS1114628
SRX1336380	Unknown	Tribolium castaneum phosphine	USDA ARS	1244	16631323	0.00747986	Resistant not exposed to phosphine: Sample Resistant not exposed to phosphine	SRP064827	SRS1114628
SRX1336379	Unknown	Tribolium castaneum phosphine	USDA ARS	0	12590705	0	Susceptible exposed to phosphine: Sample Susceptible exposed to phosphine	SRP064827	SRS1114629
SRX1336378	Unknown	Tribolium castaneum phosphine	USDA ARS	0	17285678	0	Susceptible exposed to phosphine: Sample Susceptible exposed to phosphine	SRP064827	SRS1114629
SRX1336377	Unknown	Tribolium castaneum phosphine	USDA ARS	3181	20514937	0.0155058	Susceptible exposed to phosphine: Sample Susceptible exposed to phosphine	SRP064827	SRS1114629
SRX1336376	Unknown	Tribolium castaneum phosphine	USDA ARS	0	12894280	0	"Susceptible, not exposed to phosphine": Sample "Susceptible, not exposed to phosphine"	SRP064827	SRS1114630
SRX1336375	Unknown	Tribolium castaneum phosphine	USDA ARS	268	17854349	0.00150103	"Susceptible, not exposed to phosphine": Sample "Susceptible, not exposed to phosphine"	SRP064827	SRS1114630
SRX1336374	Unknown	Tribolium castaneum phosphine	USDA ARS	1994	16648590	0.011977	"Susceptible, not exposed to phosphine": Sample "Susceptible, not exposed to phosphine"	SRP064827	SRS1114630
SRX1081871	GA-1	Tribolium castaneum strain:GA-1 Transcriptome or Gene expression	Nanjing Normal University	>5000	6968972	0.0717466	RNAi-seq	SRP060397	SRS979602
SRX878666	Unknown	iBeetle embryonic and metamorphic transcriptomes for re-annotation of the Tribolium castaneum gene set	University of Greifswald	0	165975053		iBeetle MPI-G - lane8	SRP055056	SRS846563
SRX878665	Unknown	iBeetle embryonic and metamorphic transcriptomes for re-annotation of the Tribolium castaneum gene set	University of Greifswald		39022019		iBeetle MPI-G - lane7	SRP055056	SRS846562
SRX878664	Unknown	iBeetle embryonic and metamorphic transcriptomes for re-annotation of the Tribolium castaneum gene set	University of Greifswald	0	5263339		iBeetle metamorphic GATC - FLE 5183_2	SRP055056	SRS846561
SRX878663	Unknown	iBeetle embryonic and metamorphic transcriptomes for re-annotation of the Tribolium castaneum gene set	University of Greifswald		5670463		iBeetle metamorphic GATC - TFL 5183_4	SRP055056	SRS846560
SRX878662	Unknown	iBeetle embryonic and metamorphic transcriptomes for re-annotation of the Tribolium castaneum gene set	University of Greifswald	0	4151158		iBeetle embryonic GATC - FLE 5183_1	SRP055056	SRS846559
SRX878244	Unknown	iBeetle embryonic and metamorphic transcriptomes for re-annotation of the Tribolium castaneum gene set	University of Greifswald		4821146		iBeetle embryonic GATC - TFL 5183_3	SRP055056	SRS846144
SRX819651	GAI	RNAseq analysis of pupal eye development in the red flour beetle Tribolium castaneum	Wayne State University	>5000	66438292	0.00752578	Tribolium GAI WT head without brain	SRP051405	SRS799534
SRX818581	GAI	RNAseq analysis of adult eye specific transcripts in the red flour beetle Tribolium castaneum	Wayne State University	2206	42973347	0.00513341	Ey/EsTribolium adult head transcriptome	SRP051381	SRS798635
SRX818546	GAI	RNAseq analysis of adult eye specific transcripts in the red flour beetle Tribolium castaneum	Wayne State University	>5000	23790625	0.0210167	GAI WT Tribolium adult head transcriptome	SRP051381	SRS798600
SRX792460	Unknown	Embryonic small RNA and RNA profiles of Tribolium castaneum and Drosophila oocytes	Calfironia Institute of Technology (GEO)	26	44104924		GSM1556903: embryos 24-48h_RNAseq_rep2; Tribolium castaneum; RNA-Seq	SRP050428	SRS776263
SRX792459	Unknown	Embryonic small RNA and RNA profiles of Tribolium castaneum and Drosophila oocytes	Calfironia Institute of Technology (GEO)		40112778		GSM1556902: embryos 24-48h_RNAseq_rep1; Tribolium castaneum; RNA-Seq	SRP050428	SRS776262
SRX792458	Unknown	Embryonic small RNA and RNA profiles of Tribolium castaneum and Drosophila oocytes	Calfironia Institute of Technology (GEO)		21587800		GSM1556901: embryos 16-24h_RNAseq_rep2; Tribolium castaneum; RNA-Seq	SRP050428	SRS776261
SRX792457	Unknown	Embryonic small RNA and RNA profiles of Tribolium castaneum and Drosophila oocytes	Calfironia Institute of Technology (GEO)		32936864		GSM1556900: embryos 16-24h_RNAseq_rep1; Tribolium castaneum; RNA-Seq	SRP050428	SRS776260
SRX792456	Unknown	Embryonic small RNA and RNA profiles of Tribolium castaneum and Drosophila oocytes	Calfironia Institute of Technology (GEO)		36767514		GSM1556899: embryos 8-16h_RNAseq_rep2; Tribolium castaneum; RNA-Seq	SRP050428	SRS776259
SRX792455	Unknown	Embryonic small RNA and RNA profiles of Tribolium castaneum and Drosophila oocytes	Calfironia Institute of Technology (GEO)	0	36415192		GSM1556898: embryos 8-16h_RNAseq_rep1; Tribolium castaneum; RNA-Seq	SRP050428	SRS776258
SRX792454	Unknown	Embryonic small RNA and RNA profiles of Tribolium castaneum and Drosophila oocytes	Calfironia Institute of Technology (GEO)		35505093		GSM1556897: oocytes_RNAseq_rep2; Tribolium castaneum; RNA-Seq	SRP050428	SRS776257
SRX792453	Unknown	Embryonic small RNA and RNA profiles of Tribolium castaneum and Drosophila oocytes	Calfironia Institute of Technology (GEO)		49613763		GSM1556896: oocytes_RNAseq_rep1; Tribolium castaneum; RNA-Seq	SRP050428	SRS776255
SRX757120	Unknown	Tissue-specific transcriptomics, chromosomal localization, and phylogeny of chemosensory and odorant binding proteins from the red flour beetle Tribolium castaneum reveal subgroup specificities for olfaction or more general functions	Calfironia Institute of Technology (GEO)		30976538		GSM1542484: sample_M_head_7; Tribolium castaneum; RNA-Seq	SRP049677	SRS742317
SRX757119	Unknown	Tissue-specific transcriptomics, chromosomal localization, and phylogeny of chemosensory and odorant binding proteins from the red flour beetle Tribolium castaneum reveal subgroup specificities for olfaction or more general functions	Calfironia Institute of Technology (GEO)	0	33575436		GSM1542483: sample_SB_mand_5; Tribolium castaneum; RNA-Seq	SRP049677	SRS742316
SRX757118	Unknown	Tissue-specific transcriptomics, chromosomal localization, and phylogeny of chemosensory and odorant binding proteins from the red flour beetle Tribolium castaneum reveal subgroup specificities for olfaction or more general functions	Calfironia Institute of Technology (GEO)		27886167		GSM1542482: sample_F_leg_4; Tribolium castaneum; RNA-Seq	SRP049677	SRS742315
SRX757117	Unknown	Tissue-specific transcriptomics, chromosomal localization, and phylogeny of chemosensory and odorant binding proteins from the red flour beetle Tribolium castaneum reveal subgroup specificities for olfaction or more general functions	Calfironia Institute of Technology (GEO)	0	63521811		GSM1542481: sample_F_head_3; Tribolium castaneum; RNA-Seq	SRP049677	SRS742314
SRX757116	Unknown	Tissue-specific transcriptomics, chromosomal localization, and phylogeny of chemosensory and odorant binding proteins from the red flour beetle Tribolium castaneum reveal subgroup specificities for olfaction or more general functions	Calfironia Institute of Technology (GEO)		46767578		GSM1542480: sample_M_mand_12; Tribolium castaneum; RNA-Seq	SRP049677	SRS742313
SRX757115	Unknown	Tissue-specific transcriptomics, chromosomal localization, and phylogeny of chemosensory and odorant binding proteins from the red flour beetle Tribolium castaneum reveal subgroup specificities for olfaction or more general functions	Calfironia Institute of Technology (GEO)		40435131		GSM1542479: sample_F_mand_11; Tribolium castaneum; RNA-Seq	SRP049677	SRS742312
SRX757114	Unknown	Tissue-specific transcriptomics, chromosomal localization, and phylogeny of chemosensory and odorant binding proteins from the red flour beetle Tribolium castaneum reveal subgroup specificities for olfaction or more general functions	Calfironia Institute of Technology (GEO)	0	18914248		GSM1542478: sample_L_head_10; Tribolium castaneum; RNA-Seq	SRP049677	SRS742311
SRX757113	Unknown	Tissue-specific transcriptomics, chromosomal localization, and phylogeny of chemosensory and odorant binding proteins from the red flour beetle Tribolium castaneum reveal subgroup specificities for olfaction or more general functions	Calfironia Institute of Technology (GEO)		20627694		GSM1542477: sample_L_body_9; Tribolium castaneum; RNA-Seq	SRP049677	SRS742310
SRX757112	Unknown	Tissue-specific transcriptomics, chromosomal localization, and phylogeny of chemosensory and odorant binding proteins from the red flour beetle Tribolium castaneum reveal subgroup specificities for olfaction or more general functions	Calfironia Institute of Technology (GEO)		45380924		GSM1542476: sample_M_leg_8; Tribolium castaneum; RNA-Seq	SRP049677	SRS742309
SRX757111	Unknown	Tissue-specific transcriptomics, chromosomal localization, and phylogeny of chemosensory and odorant binding proteins from the red flour beetle Tribolium castaneum reveal subgroup specificities for olfaction or more general functions	Calfironia Institute of Technology (GEO)		25064201		GSM1542475: sample_F_body_2; Tribolium castaneum; RNA-Seq	SRP049677	SRS742308
SRX757110	Unknown	Tissue-specific transcriptomics, chromosomal localization, and phylogeny of chemosensory and odorant binding proteins from the red flour beetle Tribolium castaneum reveal subgroup specificities for olfaction or more general functions	Calfironia Institute of Technology (GEO)		34925770		GSM1542474: sample_M_body_6; Tribolium castaneum; RNA-Seq	SRP049677	SRS742307
SRX757109	Unknown	Tissue-specific transcriptomics, chromosomal localization, and phylogeny of chemosensory and odorant binding proteins from the red flour beetle Tribolium castaneum reveal subgroup specificities for olfaction or more general functions	Calfironia Institute of Technology (GEO)	0	80670812		GSM1542473: sample_M_ant3_5; Tribolium castaneum; RNA-Seq	SRP049677	SRS742306
SRX757108	Unknown	Tissue-specific transcriptomics, chromosomal localization, and phylogeny of chemosensory and odorant binding proteins from the red flour beetle Tribolium castaneum reveal subgroup specificities for olfaction or more general functions	Calfironia Institute of Technology (GEO)		64653632		GSM1542472: sample_M_ant1_4; Tribolium castaneum; RNA-Seq	SRP049677	SRS742305
SRX757107	Unknown	Tissue-specific transcriptomics, chromosomal localization, and phylogeny of chemosensory and odorant binding proteins from the red flour beetle Tribolium castaneum reveal subgroup specificities for olfaction or more general functions	Calfironia Institute of Technology (GEO)		74176670		GSM1542471: sample_F_ant3_3; Tribolium castaneum; RNA-Seq	SRP049677	SRS742304
SRX757106	Unknown	Tissue-specific transcriptomics, chromosomal localization, and phylogeny of chemosensory and odorant binding proteins from the red flour beetle Tribolium castaneum reveal subgroup specificities for olfaction or more general functions	Calfironia Institute of Technology (GEO)		67973711		GSM1542470: sample_F_ant2_2; Tribolium castaneum; RNA-Seq	SRP049677	SRS742303
SRX757105	Unknown	Tissue-specific transcriptomics, chromosomal localization, and phylogeny of chemosensory and odorant binding proteins from the red flour beetle Tribolium castaneum reveal subgroup specificities for olfaction or more general functions	Calfironia Institute of Technology (GEO)	0	22456810		GSM1542469: sample_F_ant1_1; Tribolium castaneum; RNA-Seq	SRP049677	SRS742302
SRX699016	GA-1	Tribolium castaneum strain:GA-1 Transcriptome or Gene expression	Nanjing Normal University	>5000	7588328	0.0658907	Comparative RNA-sequencing analysis of the transcriptome of mthl1 in the red flour beetle, Tribolium castaneum- ds-Tcmthl1	SRP038959	SRS561852
SRX476140	GA-1	Tribolium castaneum strain:GA-1 Transcriptome or Gene expression	Nanjing Normal University	>5000	7126337	0.0701623	Comparative RNA-sequencing analysis of the transcriptome of mthl1 in the red flour beetle, Tribolium castaneum- WT	SRP038959	SRS561852
SRX501822	Unknown	Odoriferous Defensive Stink Gland Transcriptome to Identify Novel Genes Necessary for Quinone Synthesis in the Red Flour Beetle, Tribolium castaneum	Georg-August-University of Goettingen	0	27786784		Female abdominal glands of Tribolium castaneum	SRP040606	SRS582870
SRX501821	Unknown	Odoriferous Defensive Stink Gland Transcriptome to Identify Novel Genes Necessary for Quinone Synthesis in the Red Flour Beetle, Tribolium castaneum	Georg-August-University of Goettingen		27929437		Male abdominal glands of Tribolium castaneum	SRP040606	SRS582869
SRX501820	Unknown	Odoriferous Defensive Stink Gland Transcriptome to Identify Novel Genes Necessary for Quinone Synthesis in the Red Flour Beetle, Tribolium castaneum	Georg-August-University of Goettingen	0	29350110		Female prothoracic glands of Tribolium castaneum	SRP040606	SRS582868
SRX501819	Unknown	Odoriferous Defensive Stink Gland Transcriptome to Identify Novel Genes Necessary for Quinone Synthesis in the Red Flour Beetle, Tribolium castaneum	Georg-August-University of Goettingen		28544764		Male prothoracic glands of Tribolium castaneum	SRP040606	SRS582867
SRX501818	Unknown	Odoriferous Defensive Stink Gland Transcriptome to Identify Novel Genes Necessary for Quinone Synthesis in the Red Flour Beetle, Tribolium castaneum	Georg-August-University of Goettingen	0	29690989		Prothoracic glands from tar mutant	SRP040606	SRS582866
SRX501817	Unknown	Odoriferous Defensive Stink Gland Transcriptome to Identify Novel Genes Necessary for Quinone Synthesis in the Red Flour Beetle, Tribolium castaneum	Georg-August-University of Goettingen		29527715		Anterior abdomen of Tribolium castaneum	SRP040606	SRS582865
SRX465165	San Bernardino	Wnt/ÃŸ-catenin signaling integrates patterning and metabolism of the insect growth zone.	GEO		38557621		GSM1322440: wntless3; Tribolium castaneum; RNA-Seq	SRP036642	SRS553258
SRX465164	San Bernardino	Wnt/ÃŸ-catenin signaling integrates patterning and metabolism of the insect growth zone.	GEO		40478554		GSM1322439: wntless2; Tribolium castaneum; RNA-Seq	SRP036642	SRS553257
SRX465163	San Bernardino	Wnt/ÃŸ-catenin signaling integrates patterning and metabolism of the insect growth zone.	GEO		27116450		GSM1322438: wntless1; Tribolium castaneum; RNA-Seq	SRP036642	SRS553256
SRX465162	San Bernardino	Wnt/ÃŸ-catenin signaling integrates patterning and metabolism of the insect growth zone.	GEO		38904053		GSM1322437: frizzled3; Tribolium castaneum; RNA-Seq	SRP036642	SRS553255
SRX465161	San Bernardino	Wnt/ÃŸ-catenin signaling integrates patterning and metabolism of the insect growth zone.	GEO		46463692		GSM1322436: frizzled2; Tribolium castaneum; RNA-Seq	SRP036642	SRS553254
SRX465160	San Bernardino	Wnt/ÃŸ-catenin signaling integrates patterning and metabolism of the insect growth zone.	GEO		35109935		GSM1322435: frizzled1; Tribolium castaneum; RNA-Seq	SRP036642	SRS553253
SRX465159	San Bernardino	Wnt/ÃŸ-catenin signaling integrates patterning and metabolism of the insect growth zone.	GEO		20298163		GSM1322434: arrow3; Tribolium castaneum; RNA-Seq	SRP036642	SRS553252
SRX465158	San Bernardino	Wnt/ÃŸ-catenin signaling integrates patterning and metabolism of the insect growth zone.	GEO		33824108		GSM1322433: arrow2; Tribolium castaneum; RNA-Seq	SRP036642	SRS553251
SRX465157	San Bernardino	Wnt/ÃŸ-catenin signaling integrates patterning and metabolism of the insect growth zone.	GEO		26423569		GSM1322432: arrow1; Tribolium castaneum; RNA-Seq	SRP036642	SRS553250
SRX465156	San Bernardino	Wnt/ÃŸ-catenin signaling integrates patterning and metabolism of the insect growth zone.	GEO		16010742		GSM1322431: wildtype5; Tribolium castaneum; RNA-Seq	SRP036642	SRS553249
SRX465155	San Bernardino	Wnt/ÃŸ-catenin signaling integrates patterning and metabolism of the insect growth zone.	GEO		20249800		GSM1322430: wildtype2; Tribolium castaneum; RNA-Seq	SRP036642	SRS553248
SRX465154	San Bernardino	Wnt/ÃŸ-catenin signaling integrates patterning and metabolism of the insect growth zone.	GEO	0	70563365		GSM1322429: wildtype1; Tribolium castaneum; RNA-Seq	SRP036642	SRS553247
SRX465153	San Bernardino	Wnt/ÃŸ-catenin signaling integrates patterning and metabolism of the insect growth zone.	GEO		12873435		GSM1322428: torso3; Tribolium castaneum; RNA-Seq	SRP036642	SRS553246
SRX465152	San Bernardino	Wnt/ÃŸ-catenin signaling integrates patterning and metabolism of the insect growth zone.	GEO		17857239		GSM1322427: torso2; Tribolium castaneum; RNA-Seq	SRP036642	SRS553245
SRX465151	San Bernardino	Wnt/ÃŸ-catenin signaling integrates patterning and metabolism of the insect growth zone.	GEO		32511910		GSM1322426: torso1; Tribolium castaneum; RNA-Seq	SRP036642	SRS553244
SRX465150	San Bernardino	Wnt/ÃŸ-catenin signaling integrates patterning and metabolism of the insect growth zone.	GEO		16307900		GSM1322425: orthodenticle3; Tribolium castaneum; RNA-Seq	SRP036642	SRS553242
SRX465149	San Bernardino	Wnt/ÃŸ-catenin signaling integrates patterning and metabolism of the insect growth zone.	GEO		15716381		GSM1322424: orthodenticle2; Tribolium castaneum; RNA-Seq	SRP036642	SRS553243
SRX465148	San Bernardino	Wnt/ÃŸ-catenin signaling integrates patterning and metabolism of the insect growth zone.	GEO	0	99675886		GSM1322423: orthodenticle1; Tribolium castaneum; RNA-Seq	SRP036642	SRS553241
SRX465147	San Bernardino	Wnt/ÃŸ-catenin signaling integrates patterning and metabolism of the insect growth zone.	GEO		25096479		GSM1322422: hedgehog4; Tribolium castaneum; RNA-Seq	SRP036642	SRS553240
SRX465146	San Bernardino	Wnt/ÃŸ-catenin signaling integrates patterning and metabolism of the insect growth zone.	GEO		9848475		GSM1322421: hedgehog3; Tribolium castaneum; RNA-Seq	SRP036642	SRS553238
SRX465145	San Bernardino	Wnt/ÃŸ-catenin signaling integrates patterning and metabolism of the insect growth zone.	GEO	0	11035689		GSM1322420: hedgehog2; Tribolium castaneum; RNA-Seq	SRP036642	SRS553239
SRX465144	San Bernardino	Wnt/ÃŸ-catenin signaling integrates patterning and metabolism of the insect growth zone.	GEO		71523653		GSM1322419: hedgehog1; Tribolium castaneum; RNA-Seq	SRP036642	SRS553237
SRX465143	San Bernardino	Wnt/ÃŸ-catenin signaling integrates patterning and metabolism of the insect growth zone.	GEO		27622728		GSM1322418: wildtype9; Tribolium castaneum; RNA-Seq	SRP036642	SRS553236
SRX465142	San Bernardino	Wnt/ÃŸ-catenin signaling integrates patterning and metabolism of the insect growth zone.	GEO		26917282		GSM1322417: wildtype8; Tribolium castaneum; RNA-Seq	SRP036642	SRS553235
SRX465141	San Bernardino	Wnt/ÃŸ-catenin signaling integrates patterning and metabolism of the insect growth zone.	GEO		25103654		GSM1322416: wildtype7; Tribolium castaneum; RNA-Seq	SRP036642	SRS553234
SRX391110	SB	Tribolium castaneum Transcriptome	University of Muenster	715	23762911	0.00300889	SB 18 hours naive control, Replicate 3	SRP033773	SRS514434
SRX391109	SB	Tribolium castaneum Transcriptome	University of Muenster	747	27919511	0.00267555	SB 18 hours naive control, Replicate 2	SRP033773	SRS514434
SRX391105	SB	Tribolium castaneum Transcriptome	University of Muenster	401	31035619	0.00129206	SB 18 hours naive control, Replicate 1	SRP033773	SRS514434
SRX391101	SB	Tribolium castaneum Transcriptome	University of Muenster	472	33111565	0.00142548	SB six hours naive control, Replicate 3	SRP033773	SRS514433
SRX391098	SB	Tribolium castaneum Transcriptome	University of Muenster	335	29578556	0.00113258	SB six hours naive control, Replicate 2	SRP033773	SRS514433
SRX391097	SB	Tribolium castaneum Transcriptome	University of Muenster	687	29339184	0.00234158	SB six hours naive control, Replicate 1	SRP033773	SRS514433
SRX391095	Cro1	Tribolium castaneum Transcriptome	University of Muenster	>5000	33494245	0.0149279	Cro1 18 hours naive control, Replicate 3	SRP033773	SRS514428
SRX391093	Cro1	Tribolium castaneum Transcriptome	University of Muenster	>5000	29795826	0.0167809	Cro1 18 hours naive control, Replicate 2	SRP033773	SRS514428
SRX391090	Cro1	Tribolium castaneum Transcriptome	University of Muenster	>5000	40250746	0.0124221	Cro1 18 hours naive control, Replicate 1	SRP033773	SRS514428
SRX391088	Cro1	Tribolium castaneum Transcriptome	University of Muenster	>5000	27116488	0.018439	Cro1 six hours naive control, Replicate 3	SRP033773	SRS514422
SRX391086	Cro1	Tribolium castaneum Transcriptome	University of Muenster	>5000	35648398	0.0140259	Cro1 six hours naive control, Replicate 2	SRP033773	SRS514422
SRX391082	Cro1	Tribolium castaneum Transcriptome	University of Muenster	>5000	31559709	0.015843	Cro1 six hours naive control, Replicate 1	SRP033773	SRS514422
SRX390665	SB	Tribolium castaneum Transcriptome	University of Muenster	371	29245298	0.00126858	SB six hours pricking control, Replicate 3	SRP033773	SRS514088
SRX390664	SB	Tribolium castaneum Transcriptome	University of Muenster	716	28059740	0.0025517	SB 18 hours pricking control, Replicate 3	SRP033773	SRS514089
SRX390658	SB	Tribolium castaneum Transcriptome	University of Muenster	136	26016821	0.000522739	SB 18 hours pricking control, Replicate 2	SRP033773	SRS514089
SRX390657	SB	Tribolium castaneum Transcriptome	University of Muenster	254	28170911	0.000901639	SB 18 hours pricking control, Replicate 1	SRP033773	SRS514089
SRX390656	SB	Tribolium castaneum Transcriptome	University of Muenster	691	29465263	0.00234513	SB six hours pricking control, Replicate 2	SRP033773	SRS514088
SRX390655	SB	Tribolium castaneum Transcriptome	University of Muenster	385	28097195	0.00137024	SB six hours pricking control, Replicate 1	SRP033773	SRS514088
SRX390654	Cro1	Tribolium castaneum Transcriptome	University of Muenster	>5000	34563122	0.0144663	Cro1 18 hours after pricking infection, Replicate 3	SRP033773	SRS514084
SRX390653	Cro1	Tribolium castaneum Transcriptome	University of Muenster	>5000	26072874	0.019177	Cro1 18 hours after pricking infection, Replicate 2	SRP033773	SRS514084
SRX390652	Cro1	Tribolium castaneum Transcriptome	University of Muenster	>5000	32997084	0.0151529	Cro1 18 hours after pricking infection, Replicate 1	SRP033773	SRS514084
SRX390651	Cro1	Tribolium castaneum Transcriptome	University of Muenster	>5000	29145784	0.0171551	Cro1 18 hours after oral infection, Replicate 3	SRP033773	SRS514087
SRX390650	Cro1	Tribolium castaneum Transcriptome	University of Muenster	>5000	31254946	0.0159975	Cro1 18 hours after oral infection, Replicate 2	SRP033773	SRS514087
SRX390649	Cro1	Tribolium castaneum Transcriptome	University of Muenster	>5000	29485317	0.0169576	Cro1 18 hours after oral infection, Replicate 1	SRP033773	SRS514087
SRX390648	Cro1	Tribolium castaneum Transcriptome	University of Muenster	>5000	34148507	0.0146419	Cro1 18 hours pricking control	SRP033773	SRS514085
SRX390646	Cro1	Tribolium castaneum Transcriptome	University of Muenster	>5000	32864639	0.0152139	Cro1 18 hours pricking control, Replicate 2	SRP033773	SRS514085
SRX390645	Cro1	Tribolium castaneum Transcriptome	University of Muenster	>5000	27376464	0.0182639	Cro1 18 hours pricking control, Replicate 1	SRP033773	SRS514085
SRX390644	Cro1	Tribolium castaneum Transcriptome	University of Muenster	>5000	27214132	0.0183728	Cro1 six hours pricking control, Replicate 3	SRP033773	SRS514082
SRX390643	Cro1	Tribolium castaneum Transcriptome	University of Muenster	>5000	32780819	0.0152528	Cro1 six hours pricking control, Replicate 2	SRP033773	SRS514082
SRX390641	Cro1	Tribolium castaneum Transcriptome	University of Muenster	>5000	29197435	0.0171248	Cro1 six hours pricking control, Replicate 1	SRP033773	SRS514082
SRX390640	SB	Tribolium castaneum Transcriptome	University of Muenster	670	35807437	0.00187112	SB 18 hours after pricking infection, Replicate 3	SRP033773	SRS514080
SRX390638	SB	Tribolium castaneum Transcriptome	University of Muenster	437	35593728	0.00122774	SB 18 hours after pricking infection, Replicate 2	SRP033773	SRS514080
SRX390637	SB	Tribolium castaneum Transcriptome	University of Muenster	407	29692287	0.00137073	SB 18 hours after pricking infection	SRP033773	SRS514080
SRX390636	SB	Tribolium castaneum Transcriptome	University of Muenster	187	21826262	0.000856766	SB six hours after pricking infection, Replicate 3	SRP033773	SRS514079
SRX390635	SB	Tribolium castaneum Transcriptome	University of Muenster	75	25859672	0.000290027	SB six hours after pricking infection, Replicate 2	SRP033773	SRS514079
SRX390634	SB	Tribolium castaneum Transcriptome	University of Muenster	517	24176862	0.00213841	SB six hours after pricking infection, Replicate 1	SRP033773	SRS514079
SRX390633	SB	Tribolium castaneum Transcriptome	University of Muenster	483	34957889	0.00138166	SB 18 hours after oral infection, Replicate 3	SRP033773	SRS514078
SRX390632	SB	Tribolium castaneum Transcriptome	University of Muenster	518	32861063	0.00157633	SB 18 hours after oral infection, Replicate 2	SRP033773	SRS514078
SRX390631	SB	Tribolium castaneum Transcriptome	University of Muenster	1103	33096384	0.00333269	SB 18 hours after oral infection, replicate 1	SRP033773	SRS514078
SRX390630	SB	Tribolium castaneum Transcriptome	University of Muenster	346	23910039	0.00144709	SB six hours after oral infection, Replicate 3	SRP033773	SRS514077
SRX390629	SB	Tribolium castaneum Transcriptome	University of Muenster	750	29945461	0.00250455	SB six hours after oral infection, Replicate 2	SRP033773	SRS514077
SRX390628	SB	Tribolium castaneum Transcriptome	University of Muenster	516	28179276	0.00183113	SB six hours after oral infection, Replicate 1	SRP033773	SRS514077
SRX390627	Cro1	Tribolium castaneum Transcriptome	University of Muenster	>5000	26540496	0.0188391	Cro1 six hours after pricking infection, Replicate 3	SRP033773	SRS514076
SRX390626	Cro1	Tribolium castaneum Transcriptome	University of Muenster	>5000	24531199	0.0203822	Cro1 six hours after pricking infection, Replicate 2	SRP033773	SRS514076
SRX390625	Cro1	Tribolium castaneum Transcriptome	University of Muenster	>5000	31777434	0.0157344	Cro1 six hours after pricking infection, Replicate 1	SRP033773	SRS514076
SRX390601	Cro1	Tribolium castaneum Transcriptome	University of Muenster	>5000	29695562	0.0168375	Cro1 six hours after oral infection, Replicate 3	SRP033773	SRS514058
SRX390600	Cro1	Tribolium castaneum Transcriptome	University of Muenster	>5000	42245880	0.0118355	Cro1 six hours after oral infection, Replicate 2	SRP033773	SRS514058
SRX390599	Cro1	Tribolium castaneum Transcriptome	University of Muenster	>5000	26518293	0.0188549	Cro 1 six hours after oral infection, Replicate 1	SRP033773	SRS514058
SRX022010	Unknown	Immune responsive genes in Tribolium	Emory University	0	5120575		Tcas_Altincicek_immune_RNAseq	SRP002602	SRS083069
SRX021963	Unknown	Immune responsive genes in Tribolium	Emory University	0	4626793		Tcas_Altincicek_control_RNAseq	SRP002602	SRS079381
